# Supplementary material for: Precision therapy for ulcerative colitis: insights from mitochondrial dysfunction interacting with the immune microenvironment
Source: Front Immunol. 2024 Jul 4;15:1396221. doi: 10.3389/fimmu.2024.1396221 (PMC11254623; doi:10.3389/fimmu.2024.1396221)
Supplement: Supplementary file 1 [file DataSheet_1.zip]

Archive with 4 entries (4 files):
- Supplementary Tables.xlsx
- __MACOSX/._Supplementary Tables.xlsx
- Supplementary_Material.docx
- __MACOSX/._Supplementary_Material.docx
