# Supplementary material for: Precision therapy for ulcerative colitis: insights from mitochondrial dysfunction interacting with the immune microenvironment
Source: Front Immunol. 2024 Jul 4;15:1396221. doi: 10.3389/fimmu.2024.1396221 (PMC11254623; doi:10.3389/fimmu.2024.1396221)
Supplement: Supplementary file 1 [file DataSheet_1.zip › Supplementary Tables.xlsx]

## Sheet: Table S1
Table S1: Summary information of patients with ulcerative colitis(UC)
Training cohort: 955 UC vs 198 HC
Data set	Subjects	Treatment	Experiment type	Platforms	Tissue type	Reference
GSE66407	UC:HC=62:71	NO	Expression profiling by array	GPL19833	Colonic mucosa	Folkersen L et all.	PMID: NA
GSE87466	UC:HC=87:21	NO	Expression profiling by array	GPL13158	Colonic mucosa	Li K et all.	PMID: 29401083
GSE75214	UC:HC=74:22	NO	Expression profiling by array	GPL6244	Colonic mucosa	Vancamelbeke M et all.	PMID: 28885228
GSE47908	UC:HC=39:15	NO	Expression profiling by array	GPL570	Colonic mucosa	Bjerrum JT et all.	PMID: 25358065
GSE48634	UC:HC=68:69	NO	Expression profiling by array	GPL10558	Colonic mucosa	Smith PJ et all.	PMID: 25171508
GSE212849	(UC)Response: Non-response = 11:73	Golimumab (Week 0)	Expression profiling by array	GPL570	Colonic mucosa	Pavlidis P et all.	PMID: 36170836
GSE92415	(UC)Response: Non-response = 32:27	Golimumab (Week 0)	Expression profiling by array	GPL13158	Colonic mucosa	Sandborn WJ et all.	PMID: 23735746
GSE206285	(UC)Response: Non-response = 49:315	Ustekinumab (Week 0)	Expression profiling by array	GPL13158	Colonic mucosa	Pavlidis P et all.	PMID: 36192482
GSE73661	(UC)Response: Non-response = 3:21	Vedolizumab (Week 0)	Expression profiling by array	GPL6244	Colonic mucosa	Arijs I et all.	PMID: 27802155
GSE73661	(UC)Response: Non-response = 8:15	Infliximab (Week 0)	Expression profiling by array	GPL6244	Colonic mucosa	Arijs I et all.	PMID: 27802155
GSE16879	(UC)Response: Non-response = 8:16	Infliximab (Week 0)	Expression profiling by array	GPL570	Colonic mucosa	Arijs I et all.	PMID: 19956723
GSE12251	(UC)Response: Non-response = 12:11	Infliximab (Week 0)	Expression profiling by array	GPL570	Colonic mucosa	Arijs I et all.	PMID: 19700435
GSE23597	(UC)Response: Non-response = 17:7	Infliximab (Week 0)	Expression profiling by array	GPL570	Colonic mucosa	Toedter G et all.	PMID: 21448149
Validation cohort: 754 UC
Data set	Subjects	Treatment	Experiment type	Platforms	Tissue type	Reference
GSE174159	UC=17	NO	Expression profiling by high throughput sequencing	GPL20301	Colonic mucosa	Millet V et all.	PMID: 36175116
GSE193677	UC=596	NO	Expression profiling by high throughput sequencing	GPL16791	Colonic mucosa	Argmann C et all.	PMID: 36109152
GSE165512	UC=40	NO	Expression profiling by high throughput sequencing	GPL16791	Colonic mucosa	D'alessio S et all.	PMID: NA
GSE128682	UC=28	NO	Expression profiling by high throughput sequencing	GPL21697	Colonic mucosa	Fenton CG et all.	PMID: 32322884
GSE72819	UC=73	NO	Expression profiling by high throughput sequencing	GPL11154	Colonic mucosa	Tew GW et all.	PMID: 26522261

## Sheet: Table S2
Mitochondrial Genes (n=2030)		Mitochondria-related GSEA Gene Sets(n=163)
ABCF2		GOBP_ANTEROGRADE_AXONAL_TRANSPORT_OF_MITOCHONDRION
ACBD6		GOBP_AUTOPHAGY_OF_MITOCHONDRION
ACBD7		GOBP_AXONAL_TRANSPORT_OF_MITOCHONDRION
ACE		GOBP_CALCIUM_IMPORT_INTO_THE_MITOCHONDRION
ACE2		GOBP_ESTABLISHMENT_OF_MITOCHONDRION_LOCALIZATION
ACOT1		GOBP_MAINTENANCE_OF_PROTEIN_LOCATION_IN_MITOCHONDRION
ACOT12		GOBP_MITOCHONDRION_DISTRIBUTION
ADORA2A		GOBP_MITOCHONDRION_LOCALIZATION
AGTR1		GOBP_MITOCHONDRION_MORPHOGENESIS
AGTR2		GOBP_MITOCHONDRION_ORGANIZATION
AKT2		GOBP_NEGATIVE_REGULATION_OF_AUTOPHAGY_OF_MITOCHONDRION
ALOX12		GOBP_NEGATIVE_REGULATION_OF_ESTABLISHMENT_OF_PROTEIN_LOCALIZATION_TO_MITOCHONDRION
ARL6IP5		GOBP_NEGATIVE_REGULATION_OF_MITOCHONDRION_ORGANIZATION
CAMK4		GOBP_NEGATIVE_REGULATION_OF_PROTEIN_TARGETING_TO_MITOCHONDRION
CARM1		GOBP_POSITIVE_REGULATION_OF_AUTOPHAGY_OF_MITOCHONDRION
CASP7		GOBP_POSITIVE_REGULATION_OF_ESTABLISHMENT_OF_PROTEIN_LOCALIZATION_TO_MITOCHONDRION
CAV3		GOBP_POSITIVE_REGULATION_OF_PROTEIN_TARGETING_TO_MITOCHONDRION
CCL27		GOBP_PROTEIN_LOCALIZATION_TO_MITOCHONDRION
CGAS		GOBP_PROTEIN_PROCESSING_INVOLVED_IN_PROTEIN_TARGETING_TO_MITOCHONDRION
CHD9		GOBP_PROTEIN_TARGETING_TO_MITOCHONDRION
CHKB		GOBP_REGULATION_OF_AUTOPHAGY_OF_MITOCHONDRION
CREBBP		GOBP_REGULATION_OF_AUTOPHAGY_OF_MITOCHONDRION_IN_RESPONSE_TO_MITOCHONDRIAL_DEPOLARIZATION
CRTC1		GOBP_REGULATION_OF_ESTABLISHMENT_OF_PROTEIN_LOCALIZATION_TO_MITOCHONDRION
CRTC2		GOBP_REGULATION_OF_MITOCHONDRION_ORGANIZATION
CRTC3		GOBP_REGULATION_OF_PROTEIN_TARGETING_TO_MITOCHONDRION
CTSL		GOBP_RNA_IMPORT_INTO_MITOCHONDRION
DDX58		GOCC_MITOCHONDRION
ELAVL1		GOMF_MITOCHONDRION_TARGETING_SEQUENCE_BINDING
G6PD		HP_ABNORMALITY_OF_THE_MITOCHONDRION
GABPB1-IT1		REACTOME_RRNA_MODIFICATION_IN_THE_MITOCHONDRION
GOT1		REACTOME_RRNA_PROCESSING_IN_THE_MITOCHONDRION
HDAC3		REACTOME_TRNA_MODIFICATION_IN_THE_MITOCHONDRION
HELZ2		REACTOME_TRNA_PROCESSING_IN_THE_MITOCHONDRION
HMGA1		GOBP_APOPTOTIC_MITOCHONDRIAL_CHANGES
HSD17B12		GOBP_ESTABLISHMENT_OF_PROTEIN_LOCALIZATION_TO_MITOCHONDRIAL_MEMBRANE
IFIH1		GOBP_INNER_MITOCHONDRIAL_MEMBRANE_ORGANIZATION
IL1B		GOBP_MITOCHONDRIAL_ACETYL_COA_BIOSYNTHETIC_PROCESS_FROM_PYRUVATE
IL6		GOBP_MITOCHONDRIAL_ADP_TRANSMEMBRANE_TRANSPORT
IRF7		GOBP_MITOCHONDRIAL_ATP_SYNTHESIS_COUPLED_PROTON_TRANSPORT
MAPK11		GOBP_MITOCHONDRIAL_CALCIUM_ION_HOMEOSTASIS
MDH1		GOBP_MITOCHONDRIAL_CALCIUM_ION_TRANSMEMBRANE_TRANSPORT
MED1		GOBP_MITOCHONDRIAL_CYTOCHROME_C_OXIDASE_ASSEMBLY
MEF2C		GOBP_MITOCHONDRIAL_DEPOLARIZATION
MEF2D		GOBP_MITOCHONDRIAL_DNA_METABOLIC_PROCESS
MID1IP1		GOBP_MITOCHONDRIAL_DNA_REPAIR
MIR181B1		GOBP_MITOCHONDRIAL_DNA_REPLICATION
MIR210		GOBP_MITOCHONDRIAL_ELECTRON_TRANSPORT_CYTOCHROME_C_TO_OXYGEN
MT-TC		GOBP_MITOCHONDRIAL_ELECTRON_TRANSPORT_NADH_TO_UBIQUINONE
MT-TI		GOBP_MITOCHONDRIAL_ELECTRON_TRANSPORT_UBIQUINOL_TO_CYTOCHROME_C
MT-TK		GOBP_MITOCHONDRIAL_FISSION
MT-TP		GOBP_MITOCHONDRIAL_FRAGMENTATION_INVOLVED_IN_APOPTOTIC_PROCESS
MT-TT		GOBP_MITOCHONDRIAL_FUSION
MT-TV		GOBP_MITOCHONDRIAL_GENE_EXPRESSION
MYEF2		GOBP_MITOCHONDRIAL_GENOME_MAINTENANCE
NAMPT		GOBP_MITOCHONDRIAL_MEMBRANE_ORGANIZATION
NCOA1		GOBP_MITOCHONDRIAL_OUTER_MEMBRANE_PERMEABILIZATION
NCOA2		GOBP_MITOCHONDRIAL_PROTEIN_CATABOLIC_PROCESS
NCOA6		GOBP_MITOCHONDRIAL_PROTEIN_PROCESSING
NCOR1		GOBP_MITOCHONDRIAL_RESPIRASOME_ASSEMBLY
NFKB2		GOBP_MITOCHONDRIAL_RESPIRATORY_CHAIN_COMPLEX_ASSEMBLY
NMNAT2		GOBP_MITOCHONDRIAL_RESPIRATORY_CHAIN_COMPLEX_III_ASSEMBLY
NOX1		GOBP_MITOCHONDRIAL_RIBOSOME_ASSEMBLY
NR1D1		GOBP_MITOCHONDRIAL_RNA_3_END_PROCESSING
OPRD1		GOBP_MITOCHONDRIAL_RNA_CATABOLIC_PROCESS
PCTP		GOBP_MITOCHONDRIAL_RNA_METABOLIC_PROCESS
PERM1		GOBP_MITOCHONDRIAL_RNA_MODIFICATION
PIP5KL1		GOBP_MITOCHONDRIAL_RNA_PROCESSING
PM20D1		GOBP_MITOCHONDRIAL_TRANSCRIPTION
PPARA		GOBP_MITOCHONDRIAL_TRANSLATION
PPP2R3C		GOBP_MITOCHONDRIAL_TRANSLATIONAL_TERMINATION
PRKAA2		GOBP_MITOCHONDRIAL_TRANSMEMBRANE_TRANSPORT
PRKAB1		GOBP_MITOCHONDRIAL_TRANSPORT
PRKAB2		GOBP_MITOCHONDRIAL_TRNA_METHYLATION
PRKAG1		GOBP_MITOCHONDRIAL_TRNA_PROCESSING
PRKAG2		GOBP_NEGATIVE_REGULATION_OF_MITOCHONDRIAL_FUSION
PRKAG3		GOBP_NEGATIVE_REGULATION_OF_MITOCHONDRIAL_MEMBRANE_PERMEABILITY
RB1		GOBP_NEGATIVE_REGULATION_OF_MITOCHONDRIAL_MEMBRANE_PERMEABILITY_INVOLVED_IN_APOPTOTIC_PROCESS
RELA		GOBP_NEGATIVE_REGULATION_OF_MITOCHONDRIAL_OUTER_MEMBRANE_PERMEABILIZATION_INVOLVED_IN_APOPTOTIC_SIGNALING_PATHWAY
RNF122		GOBP_OUTER_MITOCHONDRIAL_MEMBRANE_ORGANIZATION
SLC2A1		GOBP_PARKIN_MEDIATED_STIMULATION_OF_MITOPHAGY_IN_RESPONSE_TO_MITOCHONDRIAL_DEPOLARIZATION
SLC2A4		GOBP_POSITIVE_REGULATION_OF_MITOCHONDRIAL_CALCIUM_ION_CONCENTRATION
SMARCD3		GOBP_POSITIVE_REGULATION_OF_MITOCHONDRIAL_DEPOLARIZATION
SNORD138		GOBP_POSITIVE_REGULATION_OF_MITOCHONDRIAL_FISSION
SP1		GOBP_POSITIVE_REGULATION_OF_MITOCHONDRIAL_MEMBRANE_POTENTIAL
STARD3		GOBP_POSITIVE_REGULATION_OF_MITOCHONDRIAL_OUTER_MEMBRANE_PERMEABILIZATION_INVOLVED_IN_APOPTOTIC_SIGNALING_PATHWAY
TBL1X		GOBP_POSITIVE_REGULATION_OF_MITOCHONDRIAL_TRANSLATION
TBL1XR1		GOBP_POSITIVE_REGULATION_OF_MITOPHAGY_IN_RESPONSE_TO_MITOCHONDRIAL_DEPOLARIZATION
TCL1A		GOBP_PROTEIN_IMPORT_INTO_MITOCHONDRIAL_MATRIX
TGS1		GOBP_PROTEIN_INSERTION_INTO_MITOCHONDRIAL_INNER_MEMBRANE
THRSP		GOBP_PROTEIN_INSERTION_INTO_MITOCHONDRIAL_MEMBRANE_INVOLVED_IN_APOPTOTIC_SIGNALING_PATHWAY
TLR3		GOBP_REGULATION_OF_MITOCHONDRIAL_ATP_SYNTHESIS_COUPLED_ELECTRON_TRANSPORT
TLR7		GOBP_REGULATION_OF_MITOCHONDRIAL_ELECTRON_TRANSPORT_NADH_TO_UBIQUINONE
TMPRSS2		GOBP_REGULATION_OF_MITOCHONDRIAL_FISSION
TRAF6		GOBP_REGULATION_OF_MITOCHONDRIAL_FUSION
USP46		GOBP_REGULATION_OF_MITOCHONDRIAL_GENE_EXPRESSION
AARS1		GOBP_REGULATION_OF_MITOCHONDRIAL_MEMBRANE_PERMEABILITY
ABCE1		GOBP_REGULATION_OF_MITOCHONDRIAL_MEMBRANE_POTENTIAL
ABCG1		GOBP_REGULATION_OF_MITOCHONDRIAL_MRNA_STABILITY
ABCG2		GOBP_REGULATION_OF_MITOCHONDRIAL_OUTER_MEMBRANE_PERMEABILIZATION_INVOLVED_IN_APOPTOTIC_SIGNALING_PATHWAY
ABHD4		GOBP_REGULATION_OF_MITOCHONDRIAL_RNA_CATABOLIC_PROCESS
ABHD5		GOBP_RESPONSE_TO_MITOCHONDRIAL_DEPOLARISATION
ABHD6		GOBP_TRNA_AMINOACYLATION_FOR_MITOCHONDRIAL_PROTEIN_TRANSLATION
ABHD8		GOCC_EXTRINSIC_COMPONENT_OF_MITOCHONDRIAL_INNER_MEMBRANE
ABL1		GOCC_INNER_MITOCHONDRIAL_MEMBRANE_PROTEIN_COMPLEX
ABLIM3		GOCC_INTRINSIC_COMPONENT_OF_MITOCHONDRIAL_INNER_MEMBRANE
ACAA2		GOCC_INTRINSIC_COMPONENT_OF_MITOCHONDRIAL_MEMBRANE
ACAT2		GOCC_INTRINSIC_COMPONENT_OF_MITOCHONDRIAL_OUTER_MEMBRANE
ACBD3		GOCC_MITOCHONDRIAL_ALPHA_KETOGLUTARATE_DEHYDROGENASE_COMPLEX
ACO1		GOCC_MITOCHONDRIAL_CRISTA
ACO2		GOCC_MITOCHONDRIAL_ENVELOPE
ACOD1		GOCC_MITOCHONDRIAL_INTERMEMBRANE_SPACE_PROTEIN_TRANSPORTER_COMPLEX
ACOT11		GOCC_MITOCHONDRIAL_LARGE_RIBOSOMAL_SUBUNIT
ACOT13		GOCC_MITOCHONDRIAL_MATRIX
ACSBG2		GOCC_MITOCHONDRIAL_OUTER_MEMBRANE_TRANSLOCASE_COMPLEX
ACSL3		GOCC_MITOCHONDRIAL_PROTEIN_CONTAINING_COMPLEX
ACSL4		GOCC_MITOCHONDRIAL_PROTON_TRANSPORTING_ATP_SYNTHASE_COMPLEX_CATALYTIC_SECTOR_F_1
ACSL5		GOCC_MITOCHONDRIAL_PROTON_TRANSPORTING_ATP_SYNTHASE_COMPLEX_COUPLING_FACTOR_F_O
ACSL6		GOCC_MITOCHONDRIAL_PYRUVATE_DEHYDROGENASE_COMPLEX
ACSM1		GOCC_MITOCHONDRIAL_RESPIRATORY_CHAIN_COMPLEX_IV
ACSM2A		GOCC_MITOCHONDRIAL_SMALL_RIBOSOMAL_SUBUNIT
ACSM2B		GOCC_MITOCHONDRIAL_TRICARBOXYLIC_ACID_CYCLE_ENZYME_COMPLEX
ACSM4		GOCC_OUTER_MITOCHONDRIAL_MEMBRANE_PROTEIN_COMPLEX
ACSM5		GOCC_TIM23_MITOCHONDRIAL_IMPORT_INNER_MEMBRANE_TRANSLOCASE_COMPLEX
ACSM6		HP_ABNORMAL_ACTIVITY_OF_MITOCHONDRIAL_RESPIRATORY_CHAIN
ACSS1		HP_ABNORMAL_MITOCHONDRIAL_MORPHOLOGY
ACSS2		HP_ABNORMAL_MITOCHONDRIAL_NUMBER
ACTR10		HP_DECREASED_ACTIVITY_OF_MITOCHONDRIAL_COMPLEX_I
ADAM28		HP_DECREASED_ACTIVITY_OF_MITOCHONDRIAL_COMPLEX_II
ADAP2		HP_DECREASED_ACTIVITY_OF_MITOCHONDRIAL_COMPLEX_III
ADH5		HP_DECREASED_ACTIVITY_OF_MITOCHONDRIAL_COMPLEX_IV
ADPRS		HP_DEPLETION_OF_MITOCHONDRIAL_DNA_IN_MUSCLE_TISSUE
ADSS2		HP_MITOCHONDRIAL_INHERITANCE
AFG3L2		HP_MITOCHONDRIAL_MYOPATHY
AGBL4		HP_MITOCHONDRIAL_RESPIRATORY_CHAIN_DEFECTS
AGPS		HP_MULTIPLE_MITOCHONDRIAL_DNA_DELETIONS
AGTPBP1		HP_MUSCLE_ABNORMALITY_RELATED_TO_MITOCHONDRIAL_DYSFUNCTION
AGXT2		MITOCHONDRIAL_INNER_MEMBRANE
AIFM3		MITOCHONDRIAL_MEMBRANE
AIM2		MITOCHONDRIAL_MEMBRANE_PART
AIP		MITOCHONDRIAL_OUTER_MEMBRANE
AK2		MITOCHONDRIAL_PART
AK4		MITOCHONDRIAL_RESPIRATORY_CHAIN
AK9		MITOCHONDRIAL_RESPIRATORY_CHAIN_COMPLEX_I
AKAP8		REACTOME_MITOCHONDRIAL_BIOGENESIS
AKR1B10		REACTOME_MITOCHONDRIAL_CALCIUM_ION_TRANSPORT
AKR1B15		REACTOME_MITOCHONDRIAL_FATTY_ACID_BETA_OXIDATION
AKT1		REACTOME_MITOCHONDRIAL_FATTY_ACID_BETA_OXIDATION_OF_SATURATED_FATTY_ACIDS
AKT3		REACTOME_MITOCHONDRIAL_FATTY_ACID_BETA_OXIDATION_OF_UNSATURATED_FATTY_ACIDS
ALAS2		REACTOME_MITOCHONDRIAL_IRON_SULFUR_CLUSTER_BIOGENESIS
ALB		REACTOME_MITOCHONDRIAL_PROTEIN_IMPORT
ALDH18A1		REACTOME_MITOCHONDRIAL_TRANSLATION
ALDH1B1		REACTOME_MITOCHONDRIAL_TRNA_AMINOACYLATION
ALDH5A1		REACTOME_MITOCHONDRIAL_UNCOUPLING
ALDH6A1		REACTOME_TRANSCRIPTIONAL_ACTIVATION_OF_MITOCHONDRIAL_BIOGENESIS
ALKBH3		WP_MITOCHONDRIAL_CII_ASSEMBLY
AMACR		WP_MITOCHONDRIAL_CIII_ASSEMBLY
AMBRA1		WP_MITOCHONDRIAL_CIV_ASSEMBLY
AMMECR1		WP_MITOCHONDRIAL_COMPLEX_I_ASSEMBLY_MODEL_OXPHOS_SYSTEM
ANK2		WP_MITOCHONDRIAL_FATTY_ACID_SYNTHESIS_PATHWAY
ANKRD37		WP_MITOCHONDRIAL_GENE_EXPRESSION
ANTKMT		WP_MITOCHONDRIAL_LCFATTY_ACID_BETAOXIDATION
ANXA1		WP_NAD_METABOLISM_IN_ONCOGENEINDUCED_SENESCENCE_AND_MITOCHONDRIAL_DYSFUNCTIONASSOCIATED_SENESCENCE
ANXA6		WP_SARSCOV2_MITOCHONDRIAL_INTERACTIONS
AP3B1
APEX1
APEX2
APH1A
AQP8
ARAF
ARG1
ARGLU1
ARID4B
ARIH2
ARL2BP
ARMC1
ARMC10
ARMS2
ARRB2
ARSB
ASAH2
ASB9
ASS1
ATAD3A
ATAD3B
ATAD3C
ATCAY
ATF2
ATG12
ATG13
ATG14
ATG2A
ATG2B
ATG3
ATG4D
ATG5
ATG7
ATG9A
ATG9B
ATP13A2
ATP2A1
ATP5F1B
ATP5F1C
ATP5F1E
ATP5F1EP2
ATP5MC3
ATP5MGL
ATP5PO
ATP7A
ATP7B
ATPAF1
ATXN3
AURKAIP1
AVP
AZIN2
BAG3
BAG4
BAG5
BAP1
BBC3
BBOX1
BCAP31
BCAT1
BCKDK
BCL2
BCL2A1
BCL2L1
BCLAF3
BDNF
BECN1
BHLHA15
BLID
BLOC1S2
BMF
BNIP1
BRAT1
BRD8
BRI3BP
BRINP3
BSG
BTD
C10orf67
C10orf88
C11orf65
C12orf73
C14orf119
C15orf62
C19orf12
C1orf43
C9orf72
CABS1
CALM1
CALM3
CAMK2A
CAMKK2
CAMKMT
CAPN1
CAPN10
CAPN2
CAPRIN2
CARD19
CARS2
CASP1
CASP14
CASP2
CASP4
CASP8AP2
CASQ1
CAT
CAV2
CAVIN1
CCAR2
CCDC51
CCDC58
CCK
CCM2
CCN6
CCNB1
CCR7
CDC25C
CDC37
CDK1
CDK5
CDK5RAP1
CDS2
CEBPA
CEBPZOS
CEND1
CEP89
CERT1
CFAP410
CFAP91
CHCHD1
CHCHD10
CHCHD6
CHCHD7
CHPF
CIAPIN1
CIBAR1
CIDEA
CIDEB
CISD2
CKMT1B
CLIC1
CLIC4
CLN8
CLPX
CLU
CLUH
CMC1
CNP
CNR1
COA3
COA4
COA5
COL7A1
COQ10A
COQ10B
COQ3
COQ4
COQ5
COQ8B
COQ9
COX11
COX17
COX18
COX19
COX20
COX4I1
COX4I2
COX7A2L
COX7A2P2
COX7C
CPNE3
CPS1
CPT1B
CPT1C
CREB1
CREB3L4
CREBZF
CRYAB
CSNK2A2
CTNS
CTSK
CTTN
CWC15
CXADR
CYB5A
CYB5R1
CYBA
CYBB
CYP1A1
CYP1B1
CYP27A1
CYP27C1
CYP2D6
CYP2D7
CYP2E1
CYP2U1
CYRIB
DAO
DAOA
DBT
DCAF8
DCK
DCN
DCPS
DCTPP1
DDAH2
DDHD1
DDHD2
DDIT3
DDIT4
DDX1
DDX21
DDX6
DECR1
DEGS1
DEPP1
DGAT2
DHFR
DHFR2
DHFRP1
DHRS13
DHX32
DHX36
DIMT1
DIP2A
DISC1
DLGAP5
DNAJA1
DNAJA3
DNAJC11
DNAJC15
DNAJC19
DNAJC5
DND1
DNM1
DNM2
DNM3
DNMT1
DOK7
DUSP18
DUSP21
DYNLL1
DYNLT1
E2F1
EARS2
ECHDC2
ECHS1
EFHD1
EHHADH
ELK1
ELK3
ENOSF1
ENY2
EP300
EPAS1
EPHA4
ERAL1
ERBB4
ERCC6L2
ERN1
ESR2
ESRRA
ETFB
ETFBKMT
ETFDH
ETNPPL
EXD2
EYA2
FADS1
FAM110B
FAM124B
FAM162A
FAM72A
FANCG
FASTKD3
FASTKD5
FATE1
FBXL4
FBXO7
FBXW7
FDX2
FECH
FEN1
FEZ1
FGR
FH
FHIT
FIBP
FKBP4
FLCN
FLVCR1
FNIP1
FOXK2
FOXO1
FOXO3
FPGS
FTMT
FUNDC1
FUNDC2
FUS
FXN
FYN
FZD5
FZD9
G0S2
GABARAP
GABARAPL1
GABARAPL2
GABARAPL3
GABPA
GABPB1
GADD45GIP1
GARS1
GATB
GATD3B
GATM
GBA
GCAT
GCK
GCKR
GCLM
GCSH
GDAP1
GDF5-AS1
GFM1
GGCT
GGNBP1
GHITM
GIMAP8
GIT1
GJA1
GK
GK2
GK5
GLRX2
GLRX5
GLUD2
GLUL
GLYAT
GLYATL1
GLYATL1B
GLYATL2
GLYATL3
GNE
GNPAT
GNRH1
GOLPH3
GOT2
GPAA1
GPER1
GPN1
GPS2
GRAMD4
GRPEL1
GRSF1
GSK3A
GSK3B
GSTP1
GSTZ1
GTF3C4
GTPBP10
GTPBP3
GTPBP8
GUF1
GYG1
GZMB
H6PD
HADHA
HAGH
HAP1
HARS1
HAUS3
HAX1
HCFC1
HCLS1
HDAC6
HEATR1
HEBP2
HEMK1
HGF
HIF1A
HIF3A
HIGD1A
HIGD1B
HIGD1C
HIGD2A
HIGD2B
HIP1R
HIVEP1
HJURP
HK1
HK2
HK3
HKDC1
HLCS
HMGN5
HPS4
HRK
HS1BP3
HSD3B1
HSD3B2
HSP90AA1
HSP90AB1
HSP90B2P
HSPA13
HSPA1A
HSPA1B
HSPA1L
HSPA4
HSPA5
HSPA9
HTD2
HTT
HUWE1
HYKK
IAPP
IBA57
IDE
IDH1
IDH3G
IFI27
IFI27L1
IFI27L2
IFI6
IFIT2
IFIT3
IGF1
IKBKE
ILF3
IMMP1L
IMMP2L
IMMT
INF2
IQCN
IREB2
IRF3
IRGM
ISCU
JARID2
JTB
JUN
KANK2
KAT2A
KCNJ11
KCNJ8
KDR
KIF1B
KIF28P
KIFBP
KLC2
KLK6
KMO
KRAS
KYAT1
KYAT3
KYNU
LACTB
LACTB2
LARS2
LDHAL6B
LDHD
LEPROT
LGALS3
LIG1
LIPF
LIPT1
LMAN1
LPIN1
LRPPRC
LRRC10
LRRC59
LRRK1
LRRK2
LYN
MACC1
MAFF
MALSU1
MAN2A1
MAP1B
MAP1LC3A
MAP1LC3B
MAP1LC3B2
MAP1LC3C
MAP1S
MAP2K1
MAP2K2
MAPK1
MAPK10
MAPK12
MAPK14
MAPK3
MAPK8
MAPK8IP1
MAPK9
MAPT
MARK1
MARK2
MAVS
MCCC1
MCCD1
MCEE
MCL1
MCUB
ME1
ME2
MEF2A
MGARP
MICALL2
MICOS10
MICOS13
MICU3
MIGA1
MIR144
MIR17
MIR29A
MIR29B1
MIR29C
MLLT11
MLXIP
MMAA
MMAB
MMP1
MMP2
MMP9
MOAP1
MOBP
MPC1
MPC1L
MPC2
MPG
MRM3
MRPL10
MRPL18
MRPL19
MRPL20
MRPL21
MRPL24
MRPL32
MRPL51
MRPL52
MRPL58
MRPS17
MRPS18B
MRPS28
MRPS30
MRPS34
MRPS35
MRPS36
MSRB2
MSTO1
MTCH2
MT-CO1
MT-CO2
MTCO2P12
MTERF2
MTERF3
MTERF4
MTG2
MTHFD1
MTHFD1L
MTLN
MTM1
MT-ND5
MTO1
MTOR
MTRF1L
MT-RNR1
MT-RNR2
MTRNR2L5
MT-TE
MT-TF
MT-TH
MT-TL1
MT-TL2
MT-TN
MT-TQ
MT-TS2
MT-TW
MTUS1
MTX3
MX1
MX2
MXD1
MYCBP
MYH14
MYH7
MYL10
MYO19
MYOC
MYOM2
NACC2
NAIF1
NAPG
NAXD
NAXE
NCBP1
NCSTN
NDFIP2
NDRG4
NDUFA3
NDUFA4L2
NDUFAF2
NDUFAF3
NDUFAF5
NDUFB1
NDUFB10
NDUFB11
NDUFB4
NDUFB5
NDUFC2-KCTD14
NDUFS5
NDUFS6
NDUFS8
NEB
NECTIN2
NEFL
NENF
NFKB1
NFS1
NGB
NGDN
NIPSNAP1
NIPSNAP2
NIPSNAP3A
NLRP5
NME1
NME2
NMT1
NOC3L
NOD2
NOL3
NOL6
NOL7
NOS1
NOS1AP
NOS3
NOX4
NPEPPS
NR3C1
NR4A1
NRF1
NRGN
NRP1
NT5M
NTHL1
NTSR1
NUDT1
NUDT13
OAS1
OGT
OLFM4
OPTN
OXCT1
P2RY1
P2RY12
P4HA1
PACS2
PAGE4
PAK5
PAM16
PANK2
PARG
PARL
PARP1
PARP9
PC
PCCB
PCF11
PCK1
PDCD5
PDE12
PDK2
PDK3
PDP2
PDPN
PDSS2
PDZD8
PECR
PEMT
PERP
PET100
PEX5
PFDN2
PFDN4
PGR
PGRMC1
PHYKPL
PI4K2A
PI4KB
PID1
PIN1
PIN4
PINX1
PKM
PLA2G2A
PLA2G4A
PLA2G4B
PLA2G4C
PLA2G4F
PLA2G6
PLAUR
PLEKHN1
PLIN5
PLN
PMAIP1
PNKD
PNKP
PNPLA4
POLR1G
POU5F1
POU5F1B
PPA2
PPARGC1A
PPARGC1B
PPIF
PPM1B
PPM1E
PPP1CC
PPP1R13B
PPP1R15A
PPP2CA
PPP2CB
PPP2R1A
PPP2R2B
PPP3CA
PPP3CC
PPP3R1
PPP6C
PPRC1
PPTC7
PRDX5
PRDX6
PRELID1
PRELID2
PRELID3A
PRELID3B
PRIMPOL
PRKAA1
PRKACA
PRKCA
PRKCD
PRKCE
PRMT6
PRORP
PSEN1
PSEN2
PSMB4
PSMD10
PTCD1
PTCD2
PTEN
PTGES2
PTPMT1
PTPN1
PTPN11
PTS
PUS10
PYCARD
PYCR2
PYROXD2
QARS1
QRSL1
QTRT2
RAB11FIP3
RAB11FIP5
RAB29
RAB32
RAB38
RAB3A
RAB40AL
RAC2
RACK1
RAD51
RAD51C
RAF1
RANBP2
RAP1GDS1
RARS2
RB1CC1
REEP1
RFK
RGS2
RHBDD1
RHOT1
RHOT2
RHOU
RIDA
RIPK1
RMDN2
RMDN3
RMRP
RNASEL
RNASET2
RNF144B
RNF185
RNF186
RNF31
RNF41
RNF5
RPS27A
RPS3
RPS6KA6
RPS6KB1
RPUSD3
RPUSD4
RRM2B
RSAD1
RSAD2
RTL10
RTN4IP1
RXRA
S1PR4
SACS
SAE1
SARM1
SARS2
SCCPDH
SCP2
SDHA
SDHAF2
SDHAF3
SDHAF4
SDHB
SDHD
SDS
SECISBP2
SELENOO
SEPTIN4
SERAC1
SESN2
SFN
SFXN1
SFXN2
SFXN3
SFXN4
SFXN5
SGK1
SH3BP5
SH3GLB1
SHARPIN
SHC1
SHMT2
SIAH3
SIRT1
SIRT2
SIRT3
SIRT4
SIRT5
SIRT7
SLC11A2
SLC19A3
SLC22A4
SLC22A5
SLC25A1
SLC25A10
SLC25A13
SLC25A14
SLC25A15
SLC25A16
SLC25A19
SLC25A2
SLC25A20
SLC25A21
SLC25A22
SLC25A23
SLC25A24
SLC25A25
SLC25A27
SLC25A29
SLC25A3
SLC25A30
SLC25A31
SLC25A32
SLC25A33
SLC25A34
SLC25A35
SLC25A36
SLC25A39
SLC25A4
SLC25A43
SLC25A44
SLC25A45
SLC25A46
SLC25A47
SLC25A48
SLC25A5
SLC25A52
SLC25A6
SLC27A1
SLC27A3
SLC34A1
SLC35F6
SLC39A8
SLC3A1
SLC44A1
SLC44A2
SLC4A5
SLC8A1
SLC8A3
SLC8B1
SLC9A1
SLC9B2
SLIRP
SLIT3
SMCP
SMDT1
SMURF1
SNAP23
SNCA
SNN
SNPH
SOD1
SOD2
SORD
SOX10
SOX4
SP140
SPART
SPAST
SPATA18
SPATA19
SPATA5
SPATA7
SPHKAP
SPIRE1
SPNS1
SQSTM1
SRC
SREBF1
SREBF2
SRI
STAP1
STARD13
STARD7
STAT2
STING1
STK11
STMP1
STOM
STOML2
STOX1
STPG1
STX17
STXBP1
STYXL1
SUCLG2
SUGCT
SUOX
SUPV3L1
SURF1
SYBU
SYNE2
TACO1
TARDBP
TAT
TAZ
TBK1
TBRG4
TCAIM
TCHP
TDH
TDRD7
TERT
TEX10
TFAP2C
TFAP4
TFDP1
TFDP2
TFRC
TGM2
TH
THOP1
TICAM1
TIGAR
TIMM21
TIMM22
TIMM23B
TIMM29
TIMM44
TIMMDC1
TLE6
TMBIM6
TMEM102
TMEM135
TMEM14A
TMEM14B
TMEM14DP
TMEM14EP
TMEM186
TMEM71
TMEM8B
TMLHE
TMX2
TNFRSF1A
TNFSF10
TNRC18
TOMM20
TOMM34
TOMM7
TOMM70
TOP1MT
TOP3A
TP53
TP53AIP1
TP53BP2
TP63
TP73
TPPP
TRAF3
TRAF3IP3
TRAK1
TRAK2
TRAP1
TREM2
TRIAP1
TRIM14
TRIM31
TRIM39
TRMT10A
TRMT10B
TRMT5
TRMT61B
TRMU
TRNT1
TRUB1
TRUB2
TSC2
TSFM
TSPOAP1
TTC19
TTN
TUFM
TUSC2
TUSC3
TWNK
TXNIP
TXNRD3
TYMP
TYMS
UBA1
UBA52
UBB
UBC
UBE2D3
UBE2J2
UBE2L3
UBIAD1
UBL4B
UBL5
UCP1
UCP2
ULK1
UQCC1
UQCC3
UQCR10
UQCR11
UQCRB
UQCRC2
UQCRFS1
UQCRFS1P1
UQCRH
UQCRHL
UQCRQ
URI1
UROS
USP15
USP36
USP48
UXT
VAMP1
VASN
VAT1
VCP
VDAC1
VDAC3
VHL
VPS11
VPS13A
VPS13C
VPS13D
VPS35
VRK2
VWA8
WASF1
WDR26
WDR35
WDR45
WDR45B
WDR81
WDR93
WIPI1
WIPI2
WWOX
XAF1
XPC
XRCC3
YJEFN3
YKT6
YME1L1
YWHAB
YWHAE
YWHAG
YWHAH
YWHAQ
YWHAZ
ZBED3
ZBTB6
ZDHHC6
ZDHHC8
ZFYVE1
ZMIZ2
ZNF205
ZNF217
AADAT
AARS2
AASS
ABAT
ABCA9
ABCB10
ABCB6
ABCB7
ABCB8
ABCD1
ABCD2
ABCD3
ABHD10
ABHD11
ACAA1
ACACA
ACACB
ACAD10
ACAD11
ACAD8
ACAD9
ACADL
ACADM
ACADS
ACADSB
ACADVL
ACAT1
ACCS
ACLY
ACOT2
ACOT7
ACOT9
ACP6
ACSF2
ACSF3
ACSL1
ACSM3
ACSS3
ADCK1
ADCK2
ADCK5
ADCY10
ADHFE1
AFG1L
AGK
AGMAT
AGPAT4
AGPAT5
AGXT
AHCYL1
AIFM1
AIFM2
AK3
AKAP1
AKAP10
AKR7A2
ALAS1
ALDH1L1
ALDH1L2
ALDH2
ALDH3A2
ALDH4A1
ALDH7A1
ALDH9A1
ALKBH1
ALKBH7
AMT
ANGEL2
APOO
APOOL
ARF5
ARG2
ARL2
ARMCX1
ARMCX2
ARMCX3
ARMCX6
ATAD1
ATP23
ATP5F1A
ATP5F1D
ATP5IF1
ATP5MC1
ATP5MC2
ATP5MD
ATP5ME
ATP5MF
ATP5MF-PTCD1
ATP5MG
ATP5MPL
ATP5PB
ATP5PD
ATP5PF
ATPAF2
ATPSCKMT
AUH
BAD
BAK1
BAX
BCAT2
BCKDHA
BCKDHB
BCL2L10
BCL2L11
BCL2L13
BCL2L2
BCO2
BCS1L
BDH1
BID
BIK
BLOC1S1
BNIP3
BNIP3L
BOK
BOLA1
BOLA3
BPHL
C12orf65
C15orf48
C15orf61
C16orf91
C1QBP
C2orf69
C3orf33
C5orf63
C6orf136
C8orf82
CA5A
CA5B
CASP3
CASP8
CASP9
CBR3
CBR4
CCDC127
CCDC90B
CHCHD2
CHCHD3
CHCHD4
CHCHD5
CHDH
CHPT1
CISD1
CISD3
CKMT1A
CKMT2
CLPB
CLPP
CLYBL
CMC2
CMC4
CMPK2
COA1
COA6
COA7
COA8
COASY
COMT
COMTD1
COQ2
COQ6
COQ7
COQ8A
COX10
COX14
COX15
COX16
COX5A
COX5B
COX6A1
COX6A2
COX6B1
COX6B2
COX6C
COX7A1
COX7A2
COX7B
COX7B2
COX8A
COX8C
CPOX
CPT1A
CPT2
CRAT
CRLS1
CROT
CRY1
CRYZ
CS
CSKMT
CYB5B
CYB5R3
CYC1
CYCS
CYP11A1
CYP11B1
CYP11B2
CYP24A1
CYP27B1
D2HGDH
DAP3
DARS2
DBI
DCAKD
DCXR
DDX28
DELE1
DGLUCY
DGUOK
DHODH
DHRS1
DHRS2
DHRS4
DHRS7B
DHTKD1
DHX30
DIABLO
DLAT
DLD
DLST
DMAC1
DMAC2
DMAC2L
DMGDH
DMPK
DNA2
DNAJC28
DNAJC30
DNAJC4
DNLZ
DNM1L
DTYMK
DUS2
DUT
ECH1
ECHDC1
ECHDC3
ECI1
ECI2
ECSIT
ELAC2
ENDOG
EPHX2
ETFA
ETFRF1
ETHE1
EXOG
FABP1
FAHD1
FAHD2A
FAM136A
FAM185A
FAM210A
FAM210B
FARS2
FASN
FASTK
FASTKD1
FASTKD2
FDPS
FDX1
FDXR
FIS1
FKBP10
FKBP8
FLAD1
FMC1
FOXRED1
FTH1
GATC
GATD3A
GCDH
GFER
GFM2
GLDC
GLOD4
GLS
GLS2
GLUD1
GLYCTK
GPAM
GPAT2
GPD2
GPT2
GPX1
GPX4
GRHPR
GRPEL2
GSR
GSTK1
GTPBP6
GUK1
HADH
HADHB
HAO2
HARS2
HCCS
HDHD3
HDHD5
HEBP1
HIBADH
HIBCH
HINT1
HINT2
HINT3
HMGCL
HMGCS2
HOGA1
HPDL
HSCB
HSD17B10
HSD17B4
HSD17B8
HSDL1
HSDL2
HSPD1
HSPE1
HTATIP2
HTRA2
IARS2
IDH2
IDH3A
IDH3B
IDI1
ISCA1
ISCA2
ISOC2
IVD
KARS1
L2HGDH
LAP3
LDHB
LETM1
LETM2
LETMD1
LIAS
LIG3
LIPT2
LONP1
LYPLA1
LYPLAL1
LYRM1
LYRM2
LYRM4
LYRM7
LYRM9
MACROD1
MAIP1
MAOA
MAOB
MARCHF5
MARS2
MCAT
MCCC2
MCRIP2
MCU
MCUR1
MDH2
ME3
MECR
METAP1D
METTL15
METTL17
METTL4
METTL5
METTL8
MFF
MFN1
MFN2
MGME1
MGST1
MGST3
MICU1
MICU2
MIEF1
MIEF2
MIGA2
MIPEP
MLYCD
MMADHC
MMUT
MOCS1
MPST
MPV17
MPV17L
MPV17L2
MRM1
MRM2
MRPL1
MRPL11
MRPL12
MRPL13
MRPL14
MRPL15
MRPL16
MRPL17
MRPL2
MRPL22
MRPL23
MRPL27
MRPL28
MRPL3
MRPL30
MRPL33
MRPL34
MRPL35
MRPL36
MRPL37
MRPL38
MRPL39
MRPL4
MRPL40
MRPL41
MRPL42
MRPL43
MRPL44
MRPL45
MRPL46
MRPL47
MRPL48
MRPL49
MRPL50
MRPL53
MRPL54
MRPL55
MRPL57
MRPL9
MRPS10
MRPS11
MRPS12
MRPS14
MRPS15
MRPS16
MRPS18A
MRPS18C
MRPS2
MRPS21
MRPS22
MRPS23
MRPS24
MRPS25
MRPS26
MRPS27
MRPS31
MRPS33
MRPS5
MRPS6
MRPS7
MRPS9
MRRF
MRS2
MSRA
MSRB3
MTARC1
MTARC2
MT-ATP6
MT-ATP8
MTCH1
MT-CO3
MT-CYB
MTERF1
MTFMT
MTFP1
MTFR1
MTFR1L
MTFR2
MTG1
MTHFD2
MTHFD2L
MTHFS
MTIF2
MTIF3
MT-ND1
MT-ND2
MT-ND3
MT-ND4
MT-ND4L
MT-ND6
MTPAP
MTRES1
MTRF1
MTX1
MTX2
MUL1
MUTYH
MYG1
NADK2
NAGS
NARS2
NAT8L
NBR1
NDUFA1
NDUFA10
NDUFA11
NDUFA12
NDUFA13
NDUFA2
NDUFA4
NDUFA5
NDUFA6
NDUFA7
NDUFA8
NDUFA9
NDUFAB1
NDUFAF1
NDUFAF4
NDUFAF6
NDUFAF7
NDUFAF8
NDUFB2
NDUFB3
NDUFB6
NDUFB7
NDUFB8
NDUFB9
NDUFC1
NDUFC2
NDUFS1
NDUFS2
NDUFS3
NDUFS4
NDUFS7
NDUFV1
NDUFV2
NDUFV3
NEU4
NFU1
NGRN
NIF3L1
NIPSNAP3B
NIT1
NIT2
NLN
NLRX1
NME3
NME4
NME6
NMNAT3
NNT
NOA1
NOCT
NRDC
NSUN2
NSUN3
NSUN4
NT5DC2
NT5DC3
NUBPL
NUDT19
NUDT2
NUDT5
NUDT6
NUDT8
NUDT9
OAT
OCIAD1
OCIAD2
OGDH
OGDHL
OGG1
OMA1
OPA1
OPA3
OSBPL1A
OSGEPL1
OTC
OXA1L
OXCT2
OXLD1
OXNAD1
OXR1
OXSM
PABPC5
PAICS
PARK7
PARS2
PCBD2
PCCA
PCK2
PDE2A
PDF
PDHA1
PDHA2
PDHB
PDHX
PDK1
PDK4
PDP1
PDPR
PDSS1
PET117
PEX11B
PGAM5
PGS1
PHB
PHB2
PHYH
PICK1
PIF1
PIGBOS1
PINK1
PISD
PITRM1
PLD6
PLGRKT
PLPBP
PLSCR3
PMPCA
PMPCB
PNPLA8
PNPO
PNPT1
POLB
POLDIP2
POLG
POLG2
POLQ
POLRMT
PPM1K
PPOX
PRDX2
PRDX3
PRDX4
PREPL
PRKN
PRODH
PRODH2
PRSS35
PRXL2A
PTCD3
PTRH1
PTRH2
PUS1
PUSL1
PXMP2
PXMP4
PYCR1
PYURF
QDPR
QTRT1
RAB24
RAB5IF
RBFA
RCC1L
RDH13
RDH14
RECQL4
REXO2
RMDN1
RMND1
RNASEH1
ROMO1
RP11_469A15.2
RPIA
SAMM50
SARDH
SCO1
SCO2
SDHAF1
SDHC
SDR39U1
SDSL
SERHL2
SETD9
SLC25A11
SLC25A12
SLC25A18
SLC25A26
SLC25A28
SLC25A37
SLC25A38
SLC25A40
SLC25A41
SLC25A42
SLC25A51
SLC25A53
SLC30A9
SMIM20
SMIM8
SNAP29
SND1
SPATA20
SPG7
SPHK2
SPR
SPRYD4
SPTLC2
SQOR
SSBP1
STAR
SUCLA2
SUCLG1
SYNJ2BP
TAMM41
TARS2
TDRKH
TEFM
TFAM
TFB1M
TFB2M
THEM4
THEM5
THG1L
THNSL1
TIMM10
TIMM10B
TIMM13
TIMM17A
TIMM17B
TIMM23
TIMM50
TIMM8A
TIMM8B
TIMM9
TK2
TMEM11
TMEM126A
TMEM126B
TMEM143
TMEM14C
TMEM177
TMEM205
TMEM65
[truncated: 31 more rows]

## Sheet: Table S3
All DEGs in UC and HC
gene_symbol	logFC	AveExpr	t	P.Value	adj.P.Val	B	group
DUOX2	3.89638	9.88252	38.7584	2.76923e-210	2.9484e-206	470.364	up
SLC6A14	3.57786	8.42967	35.1318	8.45659e-184	4.50186e-180	409.615	up
LCN2	2.83239	11.7455	33.8713	1.48612e-174	5.27425e-171	388.406	up
LPCAT1	1.37838	8.78289	33.3472	1.03835e-170	2.76383e-167	379.587	up
S100P	1.82833	11.6219	32.8988	2.02352e-167	4.30888e-164	372.039	up
PI3	2.62812	11.6434	32.781	1.47788e-166	2.62251e-163	370.058	up
BACE2	1.16572	9.91208	31.5503	1.5428e-157	2.3466e-154	349.365	up
CXCL1	2.86869	9.88967	31.3527	4.31261e-156	5.73955e-153	346.047	up
TIMP1	1.80175	10.8294	31.0023	1.57642e-153	1.86491e-150	340.166	up
PITPNC1	1.17914	8.42955	29.6887	6.03974e-144	6.43051e-141	318.177	up
CD55	1.7582	10.5464	29.1666	3.77296e-140	3.65188e-137	309.467	up
ACSF2	-1.5702	7.43416	-28.4428	6.64088e-135	5.89212e-132	297.431	down
RUNDC3B	-1.42963	5.89982	-27.9978	1.08734e-131	8.90534e-129	290.056	down
ACOX1	-1.07126	9.61712	-27.8534	1.19552e-130	9.09191e-128	287.666	down
OLFM4	1.60852	12.4649	26.9589	3.18018e-124	2.25729e-121	272.924	up
LPIN1	0.893521	8.55892	26.7327	1.31813e-122	8.77136e-120	269.212	up
FCGRT	-0.768796	9.82904	-26.3097	1.37029e-119	8.58202e-117	262.29	down
PDZK1IP1	1.68294	10.4335	26.1517	1.82193e-118	1.07767e-115	259.712	up
IFITM3	0.942624	11.3316	26.1373	2.30823e-118	1.29346e-115	259.476	up
S100A11	0.894243	11.1474	25.9605	4.15813e-117	2.21358e-114	256.595	up
SLC22A5	-1.20273	8.00576	-25.8546	2.34146e-116	1.18712e-113	254.872	down
DNAJC10	0.674965	9.10642	25.5592	2.88498e-114	1.3962e-111	250.075	up
ANXA5	0.876882	9.85707	25.4074	3.40224e-113	1.57494e-110	247.617	up
ETFDH	-0.867992	7.95182	-25.3472	9.04755e-113	4.01372e-110	246.642	down
UGT2A3	-2.44576	5.66774	-25.3308	1.18057e-112	5.02781e-110	246.377	down
NFKBIZ	0.980388	10.2277	25.2264	6.41871e-112	2.62846e-109	244.69	up
PDK2	-1.00166	6.77704	-25.1418	2.53015e-111	9.97722e-109	243.323	down
PDE6A	-1.28057	5.07102	-24.8532	2.68691e-109	1.0217e-106	238.674	down
PDIA4	0.590842	10.5749	24.8152	4.96046e-109	1.82117e-106	238.063	up
EIF4EBP2	-0.582231	9.59056	-24.7154	2.48353e-108	8.81404e-106	236.458	down
CHI3L1	3.1046	9.10564	24.6344	9.14683e-108	3.14149e-105	235.159	up
CALU	0.841008	9.47744	24.6185	1.18146e-107	3.93095e-105	234.904	up
ANXA1	1.51889	9.90594	24.5725	2.4795e-107	7.99978e-105	234.165	up
MMP3	3.34832	9.0157	24.4585	1.54784e-106	4.84701e-104	232.34	up
ABCB1	-1.72834	7.14239	-24.4409	2.05625e-106	6.25512e-104	232.057	down
MMP12	2.10635	10.2504	24.4326	2.34653e-106	6.93987e-104	231.926	up
IFITM2	1.02052	10.7912	24.2658	3.41013e-105	9.81288e-103	229.259	up
CASP1	0.993042	9.98439	24.1813	1.31963e-104	3.6974e-102	227.91	up
LPCAT3	-0.728215	7.76872	-24.151	2.14397e-104	5.85303e-102	227.427	down
DUOXA2	2.19657	8.90625	24.0138	1.92141e-103	5.1143e-101	225.242	up
KDELR3	1.00354	8.92698	23.6413	7.25642e-101	1.88437e-98	219.329	up
CDC25B	0.82952	8.49376	23.4796	9.44802e-100	2.39507e-97	216.772	up
ABCG2	-2.23004	6.92806	-23.4234	2.30212e-99	5.70015e-97	215.885	down
NOS2	1.94322	7.99002	23.2412	4.11345e-98	9.95363e-96	213.012	up
COL6A3	1.35662	9.99957	23.2195	5.79066e-98	1.37007e-95	212.671	up
CD44	0.933262	10.5024	23.1941	8.64806e-98	2.00165e-95	212.272	up
SLC25A34	-1.14639	6.60038	-23.1558	1.58354e-97	3.58723e-95	211.669	down
USP30	-0.752741	6.99681	-23.1375	2.11189e-97	4.68444e-95	211.382	down
SLC26A2	-2.19128	9.51998	-23.0693	6.18816e-97	1.3446e-94	210.311	down
CXCL3	1.71949	8.13146	23.0649	6.62951e-97	1.41169e-94	210.242	up
PAQR5	-1.16521	6.71246	-23.0422	9.47822e-97	1.97872e-94	209.886	down
ADM	1.09526	10.1196	23.0279	1.18817e-96	2.43278e-94	209.661	up
CXCL2	2.07031	8.25819	22.9459	4.31661e-96	8.6715e-94	208.376	up
REG4	1.73698	11.2686	22.896	9.45766e-96	1.86473e-93	207.594	up
INPP5J	-1.06173	6.98739	-22.8882	1.06921e-95	2.06979e-93	207.472	down
S100A8	2.95143	9.35618	22.7793	5.90457e-95	1.12261e-92	205.769	up
SLC39A5	-1.25581	7.89487	-22.71	1.74917e-94	3.26726e-92	204.687	down
MANF	0.696588	10.4186	22.6712	3.21044e-94	5.89338e-92	204.082	up
NUCB2	0.759545	9.75039	22.6549	4.14642e-94	7.48254e-92	203.827	up
ASPHD2	0.712944	7.54519	22.5851	1.23434e-93	2.15443e-91	202.741	up
FMO4	-0.992251	5.83679	-22.5386	2.55265e-93	4.38355e-91	202.017	down
CYP27A1	-0.944685	7.92049	-22.5132	3.79755e-93	6.41786e-91	201.621	down
APOL1	1.21516	8.65663	22.5009	4.60118e-93	7.65449e-91	201.43	up
GBA3	-2.15724	6.38117	-22.4984	4.78387e-93	7.83599e-91	201.391	down
BHLHE40	0.98384	9.18147	22.3678	3.66605e-92	5.82573e-90	199.362	up
SFXN1	-0.620448	9.02576	-22.3386	5.77786e-92	9.0466e-90	198.909	down
TRIB2	1.14662	8.07828	22.3164	8.16029e-92	1.25917e-89	198.565	up
DHRS11	-1.52154	8.23969	-22.286	1.30922e-91	1.99133e-89	198.094	down
CPT1A	-0.791702	8.56349	-22.2593	1.98241e-91	2.97278e-89	197.681	down
LYN	0.938214	9.50425	22.2531	2.18536e-91	3.2316e-89	197.584	up
FUT8	0.944474	8.1677	22.2338	2.94706e-91	4.29827e-89	197.286	up
ANO10	-0.71805	8.20776	-22.2208	3.60573e-91	5.18787e-89	197.085	down
GPX8	0.985669	7.28921	22.2125	4.10439e-91	5.82659e-89	196.956	up
RHOU	-1.22857	8.35796	-22.1618	9.01179e-91	1.26248e-88	196.172	down
AQP8	-3.33391	7.4722	-22.1484	1.1097e-90	1.53442e-88	195.965	down
ANK3	-1.04735	7.87416	-22.0978	2.43127e-90	3.31869e-88	195.183	down
KYNU	1.65542	7.56776	22.0771	3.35416e-90	4.52047e-88	194.863	up
STOM	0.990713	10.245	22.0034	1.04977e-89	1.39712e-87	193.726	up
SERPINB5	2.05421	8.54009	21.9992	1.11966e-89	1.47173e-87	193.662	up
ACADS	-0.942602	8.13679	-21.9824	1.45137e-89	1.86178e-87	193.403	down
PCK2	-0.87685	9.15357	-21.9732	1.67334e-89	2.12095e-87	193.262	down
MTHFD2	0.768464	9.02699	21.9243	3.56492e-89	4.46538e-87	192.508	up
ACOX2	-0.887074	6.70359	-21.9124	4.28753e-89	5.28692e-87	192.324	down
GNA15	0.932646	6.85204	21.9119	4.32011e-89	5.28692e-87	192.317	up
SAMD9L	0.97394	8.74308	21.9076	4.61839e-89	5.58773e-87	192.25	up
CTSK	1.32988	8.91838	21.8969	5.44899e-89	6.51859e-87	192.085	up
TRIM22	1.09997	8.51066	21.8949	5.62001e-89	6.64848e-87	192.055	up
DRAM1	0.962792	7.55777	21.8735	7.82051e-89	9.15e-87	191.725	up
IRAK3	1.05685	6.8739	21.8186	1.82366e-88	2.11049e-86	190.882	up
NMT2	-0.602213	6.79738	-21.7851	3.05648e-88	3.49917e-86	190.368	down
MEP1B	-2.10852	5.78918	-21.7842	3.09963e-88	3.51082e-86	190.354	down
CPT2	-0.665452	8.07247	-21.78	3.30482e-88	3.70384e-86	190.29	down
PMM1	-0.718455	7.81168	-21.6221	3.75095e-87	4.16003e-85	187.87	down
CRELD2	0.650796	9.52963	21.6181	3.98938e-87	4.37886e-85	187.808	up
IDO1	2.35754	8.23917	21.5331	1.47073e-86	1.59785e-84	186.509	up
LRP8	0.951297	6.43628	21.532	1.49559e-86	1.60844e-84	186.492	up
CMBL	-0.820755	10.4101	-21.5291	1.56548e-86	1.66677e-84	186.446	down
SLC36A1	-0.783822	7.66043	-21.4994	2.46632e-86	2.59989e-84	185.994	down
CHKA	-0.601363	7.70454	-21.4223	8.03336e-86	8.38541e-84	184.817	down
MLKL	0.749192	8.67122	21.3744	1.67188e-85	1.7282e-83	184.087	up
PRKG2	-0.968853	4.40605	-21.3663	1.8922e-85	1.93714e-83	183.964	down
TSPAN7	-1.02902	8.34067	-21.3431	2.69623e-85	2.73397e-83	183.611	down
C4BPB	1.39325	8.31193	21.3357	3.02098e-85	3.03437e-83	183.498	up
IFI16	0.973314	9.45383	21.3127	4.29248e-85	4.27122e-83	183.148	up
PHLDA1	1.33728	8.93385	21.2295	1.5286e-84	1.49312e-82	181.883	up
BIRC3	1.07057	9.67785	21.2189	1.79672e-84	1.73906e-82	181.722	up
ARHGEF3	0.63308	7.78003	21.1923	2.69397e-84	2.58403e-82	181.318	up
SLC23A3	-1.27347	6.53698	-21.188	2.8753e-84	2.73333e-82	181.253	down
MYEOV	1.01167	7.28064	21.1821	3.14606e-84	2.96426e-82	181.164	up
ELL2	0.893896	9.1287	21.1696	3.80334e-84	3.55212e-82	180.975	up
OAF	-0.805799	8.74671	-21.1276	7.20694e-84	6.67238e-82	180.338	down
ZBP1	1.19682	7.18203	21.1196	8.14434e-84	7.47524e-82	180.216	up
SLC17A4	-1.66684	6.90268	-21.1089	9.58439e-84	8.72179e-82	180.054	down
TPK1	0.910973	8.0758	21.1033	1.04422e-83	9.42185e-82	179.969	up
CNKSR3	-1.03272	6.95654	-21.0904	1.27008e-83	1.13635e-81	179.774	down
ACVR2A	-0.66504	7.676	-21.0434	2.59276e-83	2.30043e-81	179.063	down
SLC19A3	-0.847835	5.08095	-21.0415	2.66979e-83	2.3492e-81	179.034	down
PEA15	0.787071	9.39444	21.0369	2.86429e-83	2.49968e-81	178.964	up
EPHX2	-1.14242	7.66592	-20.9938	5.50597e-83	4.76602e-81	178.313	down
MMP7	2.08222	7.19555	20.9731	7.53555e-83	6.41848e-81	178	up
SNX30	-0.755461	7.89581	-20.9563	9.73168e-83	8.22327e-81	177.745	down
PSMB9	0.889318	9.6307	20.9308	1.4308e-82	1.19951e-80	177.361	up
ARFGAP3	0.834807	9.05312	20.9076	2.03308e-82	1.69111e-80	177.011	up
CTSA	-0.602688	10.5058	-20.8445	5.28761e-82	4.36412e-80	176.059	down
ENTPD5	-1.26787	8.72159	-20.8247	7.13305e-82	5.84197e-80	175.761	down
MYO1D	-0.823019	9.42006	-20.8204	7.61562e-82	6.18958e-80	175.696	down
DAPP1	0.800172	8.0313	20.8126	8.55897e-82	6.89807e-80	175.58	up
PLCD1	-1.03081	7.48277	-20.8122	8.61692e-82	6.89807e-80	175.573	down
PLS3	0.749328	8.95381	20.759	1.92342e-81	1.52826e-79	174.773	up
ME1	1.14821	8.10833	20.7499	2.20852e-81	1.74179e-79	174.635	up
ASRGL1	0.817129	8.14889	20.7381	2.63874e-81	2.06578e-79	174.458	up
PHYH	-0.83855	8.64798	-20.7158	3.69312e-81	2.84933e-79	174.123	down
OSBPL1A	-0.822266	7.92687	-20.6805	6.29233e-81	4.81975e-79	173.592	down
VSIG10	-0.88985	7.86947	-20.6298	1.34974e-80	1.02648e-78	172.832	down
IL1RN	1.74111	8.66286	20.5979	2.17968e-80	1.64589e-78	172.355	up
DPY19L1	0.734209	8.19439	20.5791	2.89538e-80	2.17092e-78	172.072	up
MT1F	-1.31078	10.2742	-20.5669	3.47428e-80	2.58676e-78	171.891	down
PECR	-0.617573	8.43651	-20.5578	3.98506e-80	2.94646e-78	171.754	down
UBE2L6	0.896083	9.69136	20.5121	7.92395e-80	5.7701e-78	171.069	up
THY1	1.15126	8.06793	20.5117	7.96661e-80	5.7701e-78	171.064	up
CHRNA1	-0.640552	4.92093	-20.5106	8.09674e-80	5.82473e-78	171.048	down
SLC25A20	-0.68708	7.97638	-20.4814	1.25583e-79	8.9139e-78	170.611	down
AQP11	-0.968988	6.04121	-20.4639	1.6317e-79	1.15051e-77	170.35	down
MMP10	2.10164	6.9712	20.4591	1.75385e-79	1.2285e-77	170.278	up
C4BPA	1.69117	7.32268	20.4585	1.76929e-79	1.23122e-77	170.269	up
VLDLR	-1.05246	4.94155	-20.4392	2.36397e-79	1.63436e-77	169.981	down
PARP8	0.875523	7.6431	20.4168	3.30932e-79	2.25951e-77	169.646	up
ASB13	-0.755477	7.6038	-20.4168	3.31064e-79	2.25951e-77	169.645	down
SEMA5A	-0.937909	7.47817	-20.3588	7.88941e-79	5.31636e-77	168.78	down
PRDX4	0.673534	9.97431	20.351	8.85893e-79	5.93214e-77	168.665	up
SCUBE2	-1.0146	6.12771	-20.2283	5.53748e-78	3.59497e-76	166.839	down
ISG20	0.816821	9.95629	20.2045	7.89759e-78	5.0961e-76	166.486	up
ADAMTS9	0.90129	6.92652	20.1912	9.63485e-78	6.17965e-76	166.288	up
HMGCS2	-2.65123	8.53505	-20.1766	1.19827e-77	7.63949e-76	166.071	down
DMBT1	2.00851	10.4402	20.1649	1.42653e-77	9.04062e-76	165.897	up
ZNF91	-0.795566	8.67481	-20.1505	1.76663e-77	1.10643e-75	165.684	down
PIM2	1.30453	8.89749	20.1469	1.86328e-77	1.16014e-75	165.631	up
PIM3	0.682791	9.01766	20.1292	2.42762e-77	1.49592e-75	165.367	up
RETSAT	-0.859475	9.4385	-20.1291	2.43067e-77	1.49592e-75	165.366	down
S100A9	2.05651	8.60373	20.1198	2.79109e-77	1.70786e-75	165.229	up
ITPKA	-0.883495	7.04565	-20.1106	3.20042e-77	1.94714e-75	165.092	down
IL1B	2.23153	8.85014	20.0798	5.05874e-77	3.06025e-75	164.636	up
TSHZ1	-0.604405	7.51193	-20.0569	7.11143e-77	4.27771e-75	164.297	down
CHP2	-2.03294	8.41623	-20.025	1.14174e-76	6.82926e-75	163.826	down
HSD3B2	-1.36269	4.74593	-20.011	1.40642e-76	8.36546e-75	163.618	down
B3GNT8	-0.825498	6.18791	-20.0072	1.4877e-76	8.79974e-75	163.562	down
DDIT4	0.950995	9.38342	19.9259	4.96821e-76	2.92246e-74	162.361	up
PARP14	0.690128	8.91856	19.8648	1.2273e-75	7.14049e-74	161.46	up
PHLPP2	-1.06604	7.36973	-19.8467	1.60398e-75	9.28129e-74	161.194	down
VNN1	1.9328	7.93033	19.8397	1.77978e-75	1.0206e-73	161.09	up
SOCS1	0.940893	6.7957	19.8395	1.78296e-75	1.0206e-73	161.088	up
ANKRD22	1.08045	8.76544	19.8129	2.64276e-75	1.50468e-73	160.696	up
CLYBL	-0.822975	7.35653	-19.8102	2.752e-75	1.55854e-73	160.656	down
COL4A1	1.1607	9.32621	19.8063	2.91542e-75	1.64235e-73	160.599	up
ZG16B	1.06763	9.27856	19.8039	3.01883e-75	1.69165e-73	160.564	up
SRI	-0.634763	11.2768	-19.7427	7.44432e-75	4.14972e-73	159.665	down
TMEM38B	-0.731308	7.17068	-19.7376	8.0302e-75	4.453e-73	159.59	down
SPNS2	0.840146	7.4111	19.7361	8.2136e-75	4.5311e-73	159.567	up
CNGA1	-0.901346	5.04602	-19.6556	2.68825e-74	1.4603e-72	158.386	down
CDH3	1.3983	7.00243	19.6481	3.00203e-74	1.62247e-72	158.276	up
MAST2	-0.71148	8.0774	-19.6378	3.49114e-74	1.87728e-72	158.126	down
HSD17B2	-1.28259	9.18731	-19.6293	3.96026e-74	2.11884e-72	158.001	down
MT1G	-1.20397	11.1642	-19.6175	4.70429e-74	2.50433e-72	157.829	down
NNMT	1.33594	9.34433	19.6073	5.47207e-74	2.89856e-72	157.679	up
GRAMD1C	-0.807475	5.86852	-19.5849	7.60246e-74	4.0071e-72	157.351	down
SPINK4	1.49744	11.6488	19.5706	9.38201e-74	4.89658e-72	157.142	up
ABAT	-0.717709	6.83637	-19.4889	3.10865e-73	1.60669e-71	155.949	down
SCIN	-1.02943	8.43399	-19.4548	5.11979e-73	2.63335e-71	155.452	down
RAB31	0.992566	9.26673	19.4287	7.50912e-73	3.82534e-71	155.07	up
MMP9	1.6763	8.54613	19.4155	9.11085e-73	4.6192e-71	154.878	up
PCK1	-2.51596	7.40855	-19.3984	1.1696e-72	5.87392e-71	154.629	down
RGS5	1.28793	9.16268	19.3822	1.48166e-72	7.40623e-71	154.394	up
PADI2	-1.40348	8.8314	-19.3228	3.53006e-72	1.75629e-70	153.529	down
EDN2	-0.722163	5.59804	-19.3144	3.98773e-72	1.97476e-70	153.408	down
VDR	-0.596808	9.60036	-19.2957	5.23821e-72	2.582e-70	153.136	down
APPL2	-0.831682	8.50498	-19.2533	9.71435e-72	4.74444e-70	152.521	down
SELENBP1	-1.27959	10.6362	-19.233	1.30597e-71	6.34915e-70	152.226	down
OSBPL3	0.585777	7.62938	19.2111	1.79723e-71	8.69776e-70	151.908	up
PBLD	-1.35243	8.16073	-19.2002	2.1053e-71	1.01426e-69	151.751	down
PEX11A	-0.81768	7.14774	-19.1881	2.51025e-71	1.2039e-69	151.576	down
TGFBI	0.926094	10.2615	19.14	5.05004e-71	2.40035e-69	150.88	up
BSG	-0.854907	10.0333	-19.1216	6.59952e-71	3.12289e-69	150.613	down
BMP3	-1.03031	4.69261	-19.1134	7.42686e-71	3.49884e-69	150.495	down
B4GALNT2	-1.14113	5.29674	-19.1056	8.31971e-71	3.9022e-69	150.382	down
SLC23A1	-1.16858	5.43887	-19.1019	8.775e-71	4.09769e-69	150.329	down
LRRN2	-0.915477	5.88917	-19.0657	1.48289e-70	6.8645e-69	149.807	down
PARP9	0.822134	8.57387	19.0246	2.69095e-70	1.22964e-68	149.214	up
CXCL9	1.83254	8.10609	19.0213	2.82312e-70	1.28452e-68	149.166	up
CTSC	0.617734	10.3489	18.9885	4.53672e-70	2.04671e-68	148.693	up
ZCCHC14	-0.615225	7.35669	-18.9693	5.99304e-70	2.69232e-68	148.416	down
NAALADL1	-1.21053	6.77249	-18.9297	1.06143e-69	4.72846e-68	147.847	down
PLA2G2A	1.26094	11.7596	18.9167	1.27978e-69	5.65385e-68	147.661	up
RAB17	-0.803188	7.3117	-18.9044	1.52877e-69	6.72594e-68	147.484	down
F3	0.804994	9.55869	18.8773	2.26127e-69	9.86712e-68	147.094	up
FLVCR1	-0.750104	6.74679	-18.8346	4.18075e-69	1.81683e-67	146.482	down
TM4SF5	-1.10332	7.01033	-18.8335	4.25146e-69	1.84005e-67	146.465	down
GNA11	-0.753273	10.0465	-18.8318	4.35292e-69	1.87634e-67	146.442	down
PGM2L1	0.639847	7.5525	18.789	8.06966e-69	3.43671e-67	145.827	up
TCN1	1.99104	6.8709	18.774	1.00033e-68	4.24321e-67	145.613	up
TGM2	1.20346	8.4963	18.7684	1.08496e-68	4.58394e-67	145.533	up
MIER3	-0.876655	8.58531	-18.7545	1.32413e-68	5.57233e-67	145.334	down
CROT	-0.79283	6.90313	-18.7522	1.36845e-68	5.73619e-67	145.301	down
CAMK2N1	-0.681927	10.9862	-18.7364	1.71775e-68	7.17211e-67	145.075	down
SGK2	-1.10784	7.14522	-18.7167	2.27916e-68	9.44212e-67	144.794	down
BTN3A3	0.697415	7.74201	18.631	7.79372e-68	3.20385e-66	143.569	up
TNIP3	2.29846	7.30063	18.6162	9.62909e-68	3.94311e-66	143.359	up
PAG1	-0.637163	8.4917	-18.5916	1.3689e-67	5.58418e-66	143.009	down
RNF145	0.606673	9.02265	18.5877	1.44834e-67	5.88566e-66	142.952	up
PPP2R3A	-0.769085	6.62605	-18.5743	1.75278e-67	7.06888e-66	142.762	down
STRADB	-0.712805	8.33258	-18.5632	2.0544e-67	8.25405e-66	142.604	down
TRIM29	1.29	7.29056	18.5509	2.45063e-67	9.73578e-66	142.429	up
RIPK2	0.662652	7.89853	18.5225	3.67501e-67	1.44918e-65	142.025	up
ADAM9	0.632613	9.33932	18.5056	4.67494e-67	1.83668e-65	141.786	up
TFF1	1.17625	11.4885	18.4729	7.45731e-67	2.91904e-65	141.321	up
CCL20	1.57765	9.41876	18.4657	8.25962e-67	3.22125e-65	141.219	up
MMP1	2.24037	8.99617	18.4608	8.85786e-67	3.44196e-65	141.149	up
TUBAL3	-1.32339	7.43494	-18.4584	9.16815e-67	3.54958e-65	141.115	down
RILPL2	0.707564	7.30923	18.414	1.72689e-66	6.6376e-65	140.485	up
CES2	-0.905583	10.9327	-18.3748	3.01264e-66	1.14966e-64	139.931	down
EDN1	-0.82912	7.39143	-18.3515	4.1962e-66	1.58992e-64	139.601	down
NGEF	-0.650131	6.57249	-18.3251	6.10345e-66	2.28815e-64	139.228	down
SLFN11	0.91208	7.78282	18.2701	1.33289e-65	4.96725e-64	138.45	up
CRAT	-0.658619	8.2139	-18.27	1.3343e-65	4.96725e-64	138.449	down
GUCA2B	-2.0572	8.15658	-18.2474	1.83742e-65	6.79272e-64	138.131	down
ZNF124	-0.59639	6.72571	-18.2368	2.13648e-65	7.84381e-64	137.98	down
C1orf210	-0.918117	7.0106	-18.2214	2.65556e-65	9.71607e-64	137.764	down
SLC38A4	-1.16126	4.35163	-18.2188	2.75527e-65	1.00463e-63	137.727	down
ABCA12	1.29095	5.55567	18.2174	2.80986e-65	1.02104e-63	137.708	up
CLDN8	-2.59536	5.78144	-18.1958	3.81666e-65	1.38218e-63	137.403	down
AKAP1	-0.620741	9.07171	-18.1513	7.15606e-65	2.55673e-63	136.777	down
MT1M	-1.8915	7.69096	-18.1118	1.24996e-64	4.45096e-63	136.222	down
MTMR11	-0.811837	9.35466	-18.0987	1.50232e-64	5.31402e-63	136.039	down
TM4SF1	1.04995	10.7144	18.0723	2.17927e-64	7.65765e-63	135.668	up
NAAA	-0.749422	8.51179	-18.0502	2.97792e-64	1.04296e-62	135.358	down
CHDH	-0.692519	7.64664	-18.0458	3.16741e-64	1.10569e-62	135.296	down
IGFBP5	1.38712	9.4255	18.013	5.02723e-64	1.74348e-62	134.836	up
ACADM	-0.645541	8.45137	-17.9381	1.43809e-63	4.9712e-62	133.79	down
PLAU	1.301	7.85791	17.9303	1.60509e-63	5.53054e-62	133.681	up
TMEM98	-0.647097	8.61209	-17.8742	3.52219e-63	1.20195e-61	132.898	down
CD38	1.1107	7.37696	17.8531	4.73332e-63	1.60496e-61	132.604	up
CFI	1.3263	7.52949	17.8224	7.27059e-63	2.44195e-61	132.177	up
MPST	-0.620683	8.53721	-17.8199	7.53079e-63	2.52139e-61	132.142	down
CNTN4	-0.727723	5.18456	-17.8099	8.66255e-63	2.89123e-61	132.003	down
MSN	0.907926	9.33867	17.7896	1.15015e-62	3.81486e-61	131.72	up
CASP4	0.715724	8.57788	17.7675	1.56691e-62	5.165e-61	131.413	up
C1orf115	-0.870501	8.23151	-17.7671	1.57367e-62	5.17124e-61	131.408	down
ELK3	0.79041	7.78195	17.7638	1.64788e-62	5.39845e-61	131.362	up
DPP10	-0.712336	4.00674	-17.7581	1.78536e-62	5.8309e-61	131.283	down
SRGN	0.971231	10.384	17.7494	2.01483e-62	6.56022e-61	131.162	up
SLC41A1	0.636519	6.56807	17.7096	3.51072e-62	1.13269e-60	130.61	up
GCNT2	-0.89401	6.24802	-17.6893	4.66075e-62	1.49919e-60	130.327	down
PKDCC	-0.792373	7.41968	-17.6751	5.67412e-62	1.81418e-60	130.132	down
C6orf136	-0.603903	8.96658	-17.6632	6.69396e-62	2.13385e-60	129.967	down
DDC	-0.962995	8.06386	-17.6153	1.30375e-61	4.11899e-60	129.304	down
AUH	-0.58647	7.63094	-17.6049	1.50696e-61	4.73292e-60	129.159	down
LTK	-0.597587	5.61386	-17.5924	1.79059e-61	5.60718e-60	128.988	down
IRF1	0.709511	9.72533	17.5605	2.78899e-61	8.65724e-60	128.547	up
PRDM1	0.907997	9.1058	17.5109	5.54281e-61	1.70561e-59	127.863	up
CATSPERB	1.09034	6.22989	17.463	1.0754e-60	3.29965e-59	127.203	up
NDRG1	-0.587338	10.6519	-17.4549	1.20308e-60	3.67027e-59	127.092	down
PDPN	1.03186	7.38975	17.4435	1.40741e-60	4.26913e-59	126.936	up
SLPI	1.15048	10.1055	17.4094	2.25375e-60	6.74037e-59	126.467	up
CCNJL	-0.735012	6.62613	-17.405	2.39641e-60	7.14694e-59	126.406	down
PLEKHG6	-0.925172	7.44268	-17.4014	2.51768e-60	7.48762e-59	126.357	down
MGAT4A	-0.603503	8.63015	-17.3957	2.72209e-60	8.073e-59	126.279	down
CRYL1	-0.682819	8.76735	-17.3735	3.69626e-60	1.08713e-58	125.974	down
CAPN13	-1.30095	6.41562	-17.3564	4.67682e-60	1.36797e-58	125.74	down
PTGR1	-0.834936	8.49371	-17.3543	4.81893e-60	1.40568e-58	125.711	down
IGFBP7	0.816803	10.6277	17.3192	7.80438e-60	2.27031e-58	125.231	up
NUDT7	-0.613583	6.61553	-17.2967	1.06364e-59	3.08572e-58	124.923	down
BLVRA	0.619709	7.99538	17.2815	1.31193e-59	3.79569e-58	124.714	up
MAOA	-0.943966	10.1588	-17.2774	1.3873e-59	4.00286e-58	124.658	down
NAPEPLD	-0.65696	8.20078	-17.2438	2.20061e-59	6.31534e-58	124.199	down
TMEM120A	-0.594276	8.49671	-17.2423	2.24625e-59	6.429e-58	124.178	down
SLC22A4	-0.94281	5.98701	-17.2172	3.17068e-59	9.02627e-58	123.835	down
XBP1	0.756178	10.7454	17.204	3.79969e-59	1.07594e-57	123.655	up
CASP5	1.24499	9.11611	17.2027	3.86457e-59	1.09141e-57	123.638	up
APOL3	0.690192	7.30534	17.1715	5.9279e-59	1.66969e-57	123.213	up
TMEM37	-1.10296	7.97651	-17.1705	6.01047e-59	1.68848e-57	123.199	down
CDC14A	-0.685648	6.74292	-17.1571	7.2193e-59	2.01743e-57	123.017	down
CYP4X1	0.663918	4.83396	17.1567	7.261e-59	2.02377e-57	123.011	up
BCAT2	-0.628679	7.82792	-17.1509	7.85869e-59	2.18082e-57	122.932	down
CLDN15	-0.886971	7.09459	-17.1508	7.86545e-59	2.18082e-57	122.931	down
SDR16C5	1.00879	7.98863	17.1155	1.27383e-58	3.50452e-57	122.451	up
CNNM2	-0.668485	6.91286	-17.1099	1.37635e-58	3.77681e-57	122.374	down
EVI2B	0.941278	8.62986	17.1068	1.43562e-58	3.92933e-57	122.332	up
TDP2	-0.718689	9.91918	-17.1006	1.56153e-58	4.25208e-57	122.249	down
NCOA7	0.836667	9.25722	17.098	1.61807e-58	4.39478e-57	122.213	up
CYP4F12	-0.888819	7.69784	-17.0744	2.23303e-58	6.04963e-57	121.893	down
TNFAIP8	0.693773	8.39485	17.0438	3.3893e-58	9.1126e-57	121.477	up
SCD	0.917991	9.73983	17.0038	5.84118e-58	1.55867e-56	120.936	up
NPY	-0.80829	5.33131	-16.9875	7.29686e-58	1.9374e-56	120.714	down
SHCBP1	0.646874	6.18073	16.977	8.41536e-58	2.22329e-56	120.572	up
STAT1	0.759576	9.97682	16.9475	1.25632e-57	3.2946e-56	120.174	up
CEACAM6	0.734901	12.1032	16.9226	1.76296e-57	4.60055e-56	119.836	up
ACAT1	-0.602229	8.91395	-16.9135	1.99379e-57	5.17752e-56	119.714	down
GIMAP4	0.773582	7.61737	16.8719	3.50497e-57	9.01388e-56	119.153	up
MOCS1	-0.659404	6.14972	-16.8586	4.19529e-57	1.07632e-55	118.974	down
SEMA6A	-0.782211	8.77564	-16.8561	4.34172e-57	1.11121e-55	118.94	down
MGAT4B	-0.592755	8.96908	-16.8557	4.366e-57	1.11474e-55	118.934	down
CLDN1	1.02462	6.23562	16.8414	5.29563e-57	1.34887e-55	118.742	up
PPARG	-0.954301	8.42787	-16.8154	7.52785e-57	1.90378e-55	118.392	down
MXRA5	0.993024	9.35785	16.8139	7.68375e-57	1.9386e-55	118.372	up
CDKN2B	-1.24004	8.19226	-16.8036	8.82806e-57	2.22204e-55	118.233	down
VCAM1	1.03417	8.99481	16.8016	9.07539e-57	2.27803e-55	118.206	up
TP53TG1	-0.654599	7.54311	-16.7574	1.64782e-56	4.08958e-55	117.612	down
SRD5A3	0.831253	8.42233	16.743	2.00122e-56	4.90944e-55	117.419	up
GBP5	1.10821	7.89295	16.7365	2.18468e-56	5.33492e-55	117.332	up
ICAM1	1.01093	8.06946	16.7324	2.30652e-56	5.61956e-55	117.278	up
GJB1	-0.633131	7.25122	-16.7222	2.64767e-56	6.42136e-55	117.14	down
ZSWIM5	-0.629756	6.37005	-16.7072	3.24154e-56	7.84378e-55	116.939	down
GIPC2	-0.852228	7.58994	-16.6952	3.81131e-56	9.18077e-55	116.778	down
A1CF	-1.00558	8.15137	-16.6949	3.8257e-56	9.19464e-55	116.774	down
CHPT1	-0.651753	9.61156	-16.6875	4.22432e-56	1.01298e-54	116.676	down
REG1A	3.10446	10.0794	16.6792	4.72217e-56	1.12982e-54	116.565	up
RAVER2	-0.83984	7.95582	-16.6692	5.40386e-56	1.28971e-54	116.431	down
EXPH5	-1.14182	7.35039	-16.6678	5.50707e-56	1.30879e-54	116.412	down
LEAP2	-0.987239	6.09373	-16.6579	6.2921e-56	1.49203e-54	116.279	down
LUM	0.892765	10.5615	16.6562	6.43861e-56	1.52337e-54	116.256	up
CYP2S1	-0.869619	7.69742	-16.6378	8.24164e-56	1.94565e-54	116.011	down
PTAFR	0.71483	7.59604	16.6344	8.63076e-56	2.02851e-54	115.965	up
SLA	0.910052	7.51409	16.618	1.07573e-55	2.52276e-54	115.745	up
TMEM158	1.01623	7.81308	16.6049	1.28275e-55	2.99506e-54	115.57	up
APOL2	0.627572	9.33381	16.5718	1.99978e-55	4.6387e-54	115.129	up
MPP7	-0.645813	6.78525	-16.5625	2.26393e-55	5.21733e-54	115.005	down
GDPD2	-0.977076	6.54727	-16.5429	2.94398e-55	6.75528e-54	114.744	down
ADA	0.72943	7.06932	16.5384	3.12598e-55	7.1575e-54	114.684	up
COL1A2	0.969772	10.4565	16.5253	3.72359e-55	8.47118e-54	114.51	up
CTSH	0.806951	10.0519	16.4921	5.809e-55	1.31035e-53	114.067	up
FBXO6	0.708737	7.0892	16.4898	5.98418e-55	1.34701e-53	114.038	up
PPARGC1A	-1.02248	6.97356	-16.4705	7.75107e-55	1.74105e-53	113.781	down
CD40	0.657499	7.33523	16.4501	1.01768e-54	2.27631e-53	113.51	up
SPARC	0.872713	10.1494	16.4394	1.17392e-54	2.62027e-53	113.367	up
KCNK5	-0.75168	7.10804	-16.4295	1.33876e-54	2.98196e-53	113.237	down
MEP1A	-1.31504	9.51209	-16.3946	2.13168e-54	4.73819e-53	112.774	down
DDAH2	-0.625579	8.11997	-16.3903	2.25658e-54	4.99497e-53	112.717	down
IMPA2	-0.655943	8.40443	-16.3874	2.3468e-54	5.18389e-53	112.678	down
PMEPA1	0.666692	9.07268	16.3853	2.41393e-54	5.32113e-53	112.65	up
PLA2G12B	-0.853874	5.3078	-16.3839	2.45866e-54	5.40855e-53	112.632	down
MYO1A	-0.941452	8.52922	-16.3751	2.76265e-54	6.06473e-53	112.516	down
IL33	0.987749	6.26611	16.3638	3.21062e-54	7.03363e-53	112.366	up
CXCL6	1.73579	6.85807	16.3533	3.69332e-54	8.05795e-53	112.227	up
LAMC1	0.709894	8.84923	16.3075	6.78577e-54	1.47145e-52	111.622	up
C1R	0.873851	9.2665	16.281	9.64083e-54	2.07785e-52	111.272	up
EPHX1	-0.608466	7.443	-16.2739	1.05978e-53	2.27941e-52	111.178	down
ASS1	0.742286	11.5893	16.2706	1.10642e-53	2.37024e-52	111.135	up
SLC22A18AS	-0.795858	7.89437	-16.2587	1.29643e-53	2.77171e-52	110.978	down
SLC16A9	-1.37504	6.93881	-16.2456	1.54173e-53	3.28296e-52	110.805	down
TST	-0.64061	11.2134	-16.217	2.24882e-53	4.75063e-52	110.43	down
ZDHHC23	-0.611157	7.30738	-16.2087	2.51057e-53	5.29307e-52	110.32	down
RRM2	0.64884	8.89834	16.1887	3.26917e-53	6.85174e-52	110.058	up
FAAH	-0.639576	7.22973	-16.1821	3.56785e-53	7.46304e-52	109.971	down
CNTFR	-0.628331	5.93848	-16.17	4.18993e-53	8.72998e-52	109.811	down
SLC16A14	0.891138	6.64003	16.1589	4.85062e-53	1.00672e-51	109.665	up
BAG2	0.602706	6.30691	16.1521	5.30608e-53	1.0991e-51	109.576	up
TESC	0.745728	6.5875	16.1457	5.77111e-53	1.19311e-51	109.492	up
OTOP2	-1.08511	6.84302	-16.1451	5.81707e-53	1.20028e-51	109.484	down
TRPM6	-1.57897	7.3025	-16.1447	5.84547e-53	1.2038e-51	109.479	down
NAGS	-0.659582	6.23368	-16.1121	8.98403e-53	1.84177e-51	109.052	down
C1S	0.911435	9.67842	16.112	8.99523e-53	1.84177e-51	109.051	up
PFKFB3	0.902394	9.26807	16.0847	1.28965e-52	2.6204e-51	108.692	up
CNTN3	-0.984774	4.60899	-16.0564	1.86934e-52	3.75526e-51	108.323	down
ASAP1	0.65393	8.61351	16.0477	2.09707e-52	4.1969e-51	108.209	up
CD160	-0.640712	5.2014	-16.032	2.57646e-52	5.14663e-51	108.004	down
GBP2	0.702503	9.56136	16.0134	3.29093e-52	6.56152e-51	107.76	up
ART3	0.784871	5.34314	15.9975	4.05072e-52	8.01637e-51	107.554	up
ARHGDIB	0.759162	10.5149	15.9958	4.14196e-52	8.18172e-51	107.532	up
ADH6	-0.928059	6.5871	-15.9722	5.64857e-52	1.11371e-50	107.223	down
MT1E	-0.744076	10.5807	-15.9457	7.9884e-52	1.56923e-50	106.878	down
PSD3	-0.622568	7.52835	-15.9364	9.02515e-52	1.76963e-50	106.757	down
RAPGEFL1	-0.842152	8.13951	-15.9299	9.81789e-52	1.92153e-50	106.673	down
SERPING1	0.888192	8.48661	15.92	1.11847e-51	2.17305e-50	106.543	up
CHN2	-0.73703	7.17289	-15.9012	1.42909e-51	2.7715e-50	106.3	down
CCL11	1.09056	8.92601	15.9002	1.44779e-51	2.80266e-50	106.287	up
MUC1	0.870808	11.5434	15.889	1.67721e-51	3.22916e-50	106.14	up
ITGB2	0.887705	8.80741	15.8792	1.90536e-51	3.66181e-50	106.013	up
NR5A2	-0.633206	7.93691	-15.8765	1.972e-51	3.77623e-50	105.979	down
C3	1.426	9.41059	15.833	3.47876e-51	6.62583e-50	105.415	up
GMFG	0.841011	8.92354	15.8291	3.66304e-51	6.96436e-50	105.363	up
TMCC3	-0.718333	8.33503	-15.8245	3.8859e-51	7.3749e-50	105.304	down
KCNE3	0.607765	8.75094	15.7967	5.58165e-51	1.05182e-49	104.944	up
AGPAT4	0.690228	6.81651	15.7957	5.65718e-51	1.06417e-49	104.931	up
IGSF9	-1.04883	6.69102	-15.7933	5.83461e-51	1.09561e-49	104.9	down
SOCS3	1.25115	8.91714	15.7877	6.27656e-51	1.17446e-49	104.828	up
RND1	0.747552	6.22184	15.7801	6.9261e-51	1.29146e-49	104.73	up
GPX7	0.852576	6.56835	15.7735	7.54865e-51	1.40508e-49	104.644	up
GLB1L2	-0.749921	7.13848	-15.7672	8.18884e-51	1.52158e-49	104.563	down
CYP4F2	-1.0868	5.49114	-15.7637	8.57414e-51	1.5904e-49	104.517	down
GOLT1A	-0.874009	6.51346	-15.7338	1.26383e-50	2.32e-49	104.131	down
PODXL	0.583619	8.29343	15.7221	1.47144e-50	2.69645e-49	103.98	up
SP110	0.580725	8.97011	15.7066	1.7994e-50	3.28614e-49	103.78	up
PLA1A	0.876218	6.12817	15.7031	1.88213e-50	3.42547e-49	103.735	up
FABP2	-0.978649	6.74182	-15.6992	1.97892e-50	3.59549e-49	103.685	down
GAL3ST1	-0.614204	5.73318	-15.6711	2.8493e-50	5.15051e-49	103.323	down
FGFR3	-0.901584	8.08848	-15.6629	3.16741e-50	5.70616e-49	103.217	down
POU2AF1	1.04683	9.47123	15.6394	4.29221e-50	7.69347e-49	102.915	up
ANPEP	-1.7836	9.58328	-15.6305	4.81431e-50	8.61478e-49	102.801	down
ELOVL5	0.882062	8.11994	15.6168	5.75036e-50	1.02381e-48	102.624	up
TNC	1.46738	8.19223	15.6165	5.76811e-50	1.02526e-48	102.621	up
CD74	0.617011	12.2302	15.5861	8.54603e-50	1.50396e-48	102.23	up
KLHL5	0.837938	6.8726	15.585	8.66173e-50	1.52181e-48	102.217	up
BDH1	-0.715628	7.91326	-15.5832	8.86903e-50	1.55566e-48	102.193	down
TCF4	0.770593	9.22281	15.5722	1.02193e-49	1.78662e-48	102.052	up
APIP	0.783702	8.92443	15.5719	1.02606e-49	1.78907e-48	102.048	up
COL5A2	0.800702	8.54229	15.5491	1.37743e-49	2.38852e-48	101.756	up
CHAD	-0.657166	5.15164	-15.5443	1.46503e-49	2.53628e-48	101.694	down
CYP2J2	-0.82062	8.00903	-15.5421	1.5073e-49	2.60523e-48	101.666	down
PNLIPRP2	-1.49703	5.2987	-15.5415	1.51801e-49	2.61949e-48	101.659	down
SLC20A1	-0.657018	9.76977	-15.5412	1.52351e-49	2.62473e-48	101.655	down
FMO5	-1.0421	7.32849	-15.5057	2.40491e-49	4.1232e-48	101.201	down
EFNA1	-0.796548	8.51071	-15.4691	3.85228e-49	6.57296e-48	100.733	down
IKBIP	0.678447	6.767	15.4675	3.93265e-49	6.69935e-48	100.712	up
ST3GAL1	0.819781	7.57965	15.4565	4.52464e-49	7.671e-48	100.573	up
PRDX6	-0.585293	11.272	-15.4458	5.19496e-49	8.73787e-48	100.435	down
CLCN2	-0.620334	6.38375	-15.4225	6.99891e-49	1.1735e-47	100.139	down
SLC3A1	-1.23141	7.17193	-15.4129	7.91326e-49	1.32472e-47	100.017	down
RFTN1	0.860997	8.27792	15.4116	8.0537e-49	1.34612e-47	99.9992	up
AGFG2	-0.583568	7.29652	-15.393	1.02081e-48	1.70354e-47	99.7634	down
CXCL10	1.479	7.83301	15.3908	1.05091e-48	1.75102e-47	99.7345	up
CEP55	0.646484	7.78876	15.3815	1.18274e-48	1.96452e-47	99.617	up
NR1H4	-1.42101	5.78471	-15.3799	1.20774e-48	2.00292e-47	99.5962	down
HEG1	0.724193	7.60819	15.3778	1.23995e-48	2.05316e-47	99.57	up
VIL1	-0.76649	9.59854	-15.3645	1.47051e-48	2.42736e-47	99.4004	down
GPR183	0.974381	7.61341	15.3635	1.48996e-48	2.45567e-47	99.3874	up
RAMP3	0.600662	6.69562	15.3395	2.02456e-48	3.31623e-47	99.0825	up
ANXA6	0.713953	8.18816	15.3095	2.96823e-48	4.84705e-47	98.7019	up
SULF1	0.84207	8.00773	15.2993	3.37788e-48	5.50755e-47	98.5734	up
TDO2	1.2882	6.46957	15.2372	7.44817e-48	1.20701e-46	97.787	up
NR1I2	-0.829305	7.63462	-15.2318	7.98118e-48	1.28946e-46	97.7183	down
LAX1	1.08735	6.98505	15.2196	9.31402e-48	1.50025e-46	97.5647	up
KLF2	0.720161	8.32171	15.2112	1.03644e-47	1.6644e-46	97.4585	up
ISX	-1.1014	7.13903	-15.1914	1.33357e-47	2.13512e-46	97.2078	down
TUBB6	0.669123	8.3757	15.1908	1.34243e-47	2.14608e-46	97.2012	up
SLC39A4	-0.682456	8.61453	-15.1803	1.53329e-47	2.44752e-46	97.069	down
SLCO4A1	0.607334	6.97234	15.1691	1.76917e-47	2.81982e-46	96.9267	up
RNF128	-0.771069	8.46978	-15.1627	1.91845e-47	3.05318e-46	96.8462	down
CMTM7	0.635091	7.76589	15.1624	1.9239e-47	3.05728e-46	96.8434	up
GPR160	-0.702161	8.57861	-15.1534	2.15851e-47	3.42499e-46	96.7289	down
PLAUR	0.934391	9.34717	15.1374	2.64081e-47	4.17782e-46	96.5284	up
CSGALNACT2	0.614488	7.60682	15.1343	2.74701e-47	4.33294e-46	96.4892	up
HTRA1	0.720339	8.10684	15.1098	3.74597e-47	5.8652e-46	96.1808	up
P2RX4	-0.622943	7.95527	-15.1021	4.12759e-47	6.44376e-46	96.0843	down
EPB41L3	-0.636616	8.19908	-15.0981	4.34282e-47	6.75995e-46	96.0338	down
BAIAP2L2	-0.649335	7.76151	-15.0866	5.02171e-47	7.79389e-46	95.8893	down
TMEM45A	0.779126	6.97325	15.0864	5.03739e-47	7.80685e-46	95.8862	up
PITX2	-1.11901	4.32684	-15.074	5.88563e-47	9.08178e-46	95.7315	down
ENPP1	-0.710727	6.54578	-15.0708	6.12765e-47	9.44154e-46	95.6914	down
PLXNA2	-0.701201	7.39059	-15.0658	6.5306e-47	1.00479e-45	95.6281	down
OAS2	0.71312	7.10737	15.0536	7.61952e-47	1.17064e-45	95.4747	up
PRR15	-0.836855	8.90236	-15.0284	1.04622e-46	1.60045e-45	95.1595	down
OLFML2B	0.651191	5.90784	15.0217	1.13921e-46	1.74019e-45	95.0748	up
COL1A1	0.773128	10.4122	15.0215	1.14123e-46	1.74078e-45	95.0731	up
TINAG	-0.798496	7.40042	-15.019	1.17855e-46	1.79515e-45	95.0411	down
ITGA2	0.697414	8.72285	14.9816	1.88666e-46	2.86144e-45	94.5732	up
RNF157	-0.724415	6.40921	-14.9757	2.0297e-46	3.074e-45	94.5005	down
CCL2	1.11438	9.30504	14.9722	2.12178e-46	3.20889e-45	94.4564	up
HSPB3	-0.765576	4.6345	-14.9714	2.14412e-46	3.23808e-45	94.446	down
SOD2	0.822889	10.2365	14.9589	2.50777e-46	3.78191e-45	94.2902	up
SLC13A2	-0.817491	5.80157	-14.9586	2.51819e-46	3.79225e-45	94.2861	down
FILIP1L	0.724918	8.02411	14.9356	3.3582e-46	5.01469e-45	93.9999	up
PLCE1	-0.822013	8.21216	-14.9069	4.81334e-46	7.16751e-45	93.642	down
LIPG	0.619848	6.68443	14.9009	5.18908e-46	7.71623e-45	93.5672	up
CCL24	0.713663	6.92816	14.8498	9.84265e-46	1.45548e-44	92.9307	up
HAPLN3	0.672879	6.49514	14.8494	9.88876e-46	1.46027e-44	92.9261	up
SLC6A19	-0.933517	5.56642	-14.8387	1.13058e-45	1.66721e-44	92.793	down
HEBP1	-0.698277	8.41369	-14.8371	1.15252e-45	1.69721e-44	92.7738	down
ADH1C	-1.50485	9.30915	-14.8206	1.41649e-45	2.0802e-44	92.5688	down
DEPDC7	-0.643742	5.1811	-14.8156	1.50734e-45	2.20751e-44	92.507	down
APOBEC3G	0.75156	8.0178	14.8046	1.72982e-45	2.51948e-44	92.3701	up
PIK3AP1	0.605591	8.53893	14.8005	1.82091e-45	2.64852e-44	92.3191	up
C2orf88	-0.919121	8.33315	-14.7758	2.47834e-45	3.59005e-44	92.0126	down
PLEK	1.15777	7.97496	14.7595	3.03355e-45	4.37645e-44	91.8117	up
ASAP3	-0.591122	6.96639	-14.7463	3.57635e-45	5.14559e-44	91.648	down
AIM2	0.975798	7.42158	14.7341	4.16267e-45	5.97304e-44	91.4971	up
DERL3	0.862372	8.11607	14.7202	4.94776e-45	7.0615e-44	91.3253	up
PRRX1	1.13877	7.3205	14.7008	6.29103e-45	8.94267e-44	91.0865	up
SELL	1.36649	7.38109	14.6904	7.16026e-45	1.01377e-43	90.9579	up
SLC22A23	-0.660297	8.27355	-14.6865	7.5182e-45	1.06303e-43	90.9094	down
EDN3	-0.982191	7.74986	-14.6826	7.89048e-45	1.11419e-43	90.8613	down
ANXA3	0.715668	8.81061	14.6764	8.51797e-45	1.19803e-43	90.7852	up
NEU4	-0.610117	6.64848	-14.673	8.88664e-45	1.24659e-43	90.7431	down
LCP2	0.841255	8.46454	14.66	1.04469e-44	1.45968e-43	90.5823	up
TPRN	-0.633742	6.86593	-14.6509	1.16849e-44	1.63052e-43	90.471	down
MATN2	-0.690583	8.47493	-14.6461	1.24036e-44	1.72403e-43	90.4116	down
CTLA4	0.829109	6.43721	14.6427	1.29322e-44	1.79517e-43	90.3701	up
SERPINA1	0.70541	11.3748	14.6047	2.07022e-44	2.85513e-43	89.9024	up
SGMS1	0.633011	6.75362	14.6008	2.17228e-44	2.99202e-43	89.8546	up
LY96	0.924298	8.27939	14.5327	5.03256e-44	6.86944e-43	89.0194	up
GBP4	0.833729	7.28926	14.5195	5.92005e-44	8.0602e-43	88.8579	up
PLCD3	-0.672972	8.61898	-14.5098	6.66744e-44	9.04308e-43	88.7397	down
VIPR1	-1.00552	7.99857	-14.4994	7.57696e-44	1.02506e-42	88.6126	down
SLC20A2	-0.623844	7.21796	-14.4955	7.95002e-44	1.07416e-42	88.5649	down
SLC25A37	0.601131	9.00249	14.4526	1.34785e-43	1.80966e-42	88.0401	up
GZMK	1.11516	7.1609	14.45	1.39163e-43	1.86373e-42	88.0083	up
SMPDL3A	-0.622531	9.67249	-14.4211	1.98123e-43	2.64669e-42	87.6572	down
CD93	0.850891	8.52032	14.3924	2.81569e-43	3.75673e-42	87.3078	up
BASP1	0.953391	9.30897	14.3784	3.34199e-43	4.44222e-42	87.1375	up
NDRG2	-0.597449	8.81486	-14.3768	3.40787e-43	4.51851e-42	87.1181	down
GPD1L	-0.615007	9.0295	-14.364	3.98638e-43	5.27242e-42	86.9622	down
CHST2	0.81222	7.50946	14.3553	4.4355e-43	5.85189e-42	86.8561	up
TWSG1	0.586251	8.62573	14.3263	6.31941e-43	8.2657e-42	86.5043	up
CXCR4	0.886793	9.5011	14.3155	7.21013e-43	9.39612e-42	86.3732	up
ACSS2	-0.641851	9.33572	-14.3118	7.5343e-43	9.80657e-42	86.3295	down
PSAT1	0.714302	6.71345	14.3057	8.12135e-43	1.05449e-41	86.2549	up
PANK1	-0.723723	7.942	-14.2562	1.48301e-42	1.90926e-41	85.6564	down
IHH	-0.686383	7.12928	-14.2245	2.18099e-42	2.79434e-41	85.2731	down
HCLS1	0.774702	8.07248	14.2026	2.84514e-42	3.62781e-41	85.0089	up
SLAMF7	0.81394	9.25447	14.1882	3.38475e-42	4.29017e-41	84.8363	up
SACS	0.636454	6.51339	14.1752	3.96498e-42	5.00773e-41	84.679	up
SLC25A23	-0.589228	8.46885	-14.1521	5.23968e-42	6.57864e-41	84.402	down
CDH5	0.618974	6.92668	14.1431	5.84193e-42	7.30894e-41	84.2939	up
CYP2B6	-0.963599	6.26409	-14.1326	6.63901e-42	8.277e-41	84.1668	down
ENPP2	0.740353	8.74586	14.1245	7.31905e-42	9.1035e-41	84.0699	up
STS	0.825682	7.90714	14.1202	7.70884e-42	9.57713e-41	84.0183	up
BST2	0.698555	7.84145	14.1172	7.99207e-42	9.91744e-41	83.9824	up
VWF	0.80651	8.4034	14.1143	8.27795e-42	1.02483e-40	83.9475	up
SPARCL1	0.781472	9.44244	14.0996	9.88056e-42	1.21898e-40	83.7716	up
CNNM4	-0.639701	8.11536	-14.0913	1.092e-41	1.34566e-40	83.6722	down
CCL18	1.41878	8.70952	14.0828	1.21055e-41	1.49003e-40	83.5698	up
GNG11	0.662136	8.5689	14.0617	1.56036e-41	1.90518e-40	83.3175	up
VSNL1	0.690421	7.00993	14.0484	1.83197e-41	2.23169e-40	83.1581	up
MGP	1.00585	8.46657	14.0415	1.98999e-41	2.41315e-40	83.0758	up
RBMS1	0.611734	8.80329	14.0093	2.93229e-41	3.51578e-40	82.6906	up
GIMAP7	0.657456	8.11645	13.9419	6.57313e-41	7.83697e-40	81.8885	up
APLNR	0.732403	7.46085	13.9374	6.9422e-41	8.26774e-40	81.8342	up
ENDOD1	-0.593046	8.44949	-13.9372	6.95557e-41	8.27441e-40	81.8323	down
CAV1	0.734847	8.90136	13.934	7.22714e-41	8.58788e-40	81.7942	up
IL1A	1.01307	5.72126	13.9332	7.30138e-41	8.66642e-40	81.7841	up
STAP2	-0.708776	9.3291	-13.9148	9.09134e-41	1.07317e-39	81.5662	down
EMP3	0.648685	8.78945	13.9059	1.01124e-40	1.191e-39	81.4604	up
IFI6	0.669388	8.71532	13.8916	1.20067e-40	1.41254e-39	81.2898	up
CES3	-0.635225	8.34421	-13.8713	1.52894e-40	1.78886e-39	81.0496	down
NCF2	0.951202	7.31505	13.8508	1.95174e-40	2.28103e-39	80.8071	up
ETNK1	-0.71296	8.97357	-13.8415	2.18147e-40	2.54672e-39	80.6965	down
CDH11	0.664058	7.71423	13.8341	2.38296e-40	2.76678e-39	80.6087	up
TMEM171	-0.830743	8.58462	-13.8226	2.73e-40	3.16626e-39	80.4736	down
ACVR1C	-0.710138	5.66388	-13.8153	2.97985e-40	3.44478e-39	80.3866	down
XAF1	0.714442	8.5953	13.8077	3.26083e-40	3.75737e-39	80.2971	up
REG3A	2.68337	8.39322	13.8072	3.28167e-40	3.77729e-39	80.2907	up
GREM1	1.54343	8.63487	13.7987	3.62932e-40	4.16844e-39	80.1907	up
MYOF	0.594269	9.56917	13.7763	4.73495e-40	5.40912e-39	79.9265	up
IYD	-0.746393	5.47835	-13.7288	8.31425e-40	9.36739e-39	79.3671	down
CYP3A4	-1.06767	6.47354	-13.7208	9.14443e-40	1.02701e-38	79.2725	down
LGALS1	0.662758	10.4284	13.7129	1.00426e-39	1.12433e-38	79.1795	up
ANGPTL2	0.855018	7.81985	13.7068	1.07851e-39	1.20529e-38	79.1086	up
IGDCC4	0.758482	6.7545	13.7068	1.07884e-39	1.20529e-38	79.1083	up
S100A4	0.605599	9.65933	13.6852	1.3924e-39	1.5491e-38	78.8548	up
CENPW	0.600471	8.15719	13.6849	1.39836e-39	1.55411e-38	78.8506	up
PDK4	-0.822119	8.18849	-13.6652	1.76418e-39	1.95252e-38	78.6197	down
SLAMF1	0.593434	6.24345	13.6504	2.10086e-39	2.31792e-38	78.4462	up
PLEKHO1	0.613619	7.83399	13.6383	2.42175e-39	2.66093e-38	78.3049	up
MMP28	-0.638007	7.6096	-13.636	2.49005e-39	2.73316e-38	78.2773	down
CDHR5	-0.924988	9.2082	-13.6349	2.52061e-39	2.76385e-38	78.2652	down
ALPI	-0.814463	6.161	-13.6292	2.69525e-39	2.9523e-38	78.1986	down
EPB41L4B	-0.692901	9.55482	-13.5891	4.32283e-39	4.68688e-38	77.7293	down
AHCYL2	-0.660361	9.89014	-13.5824	4.67731e-39	5.06606e-38	77.651	down
ICAM2	0.603139	7.91226	13.5798	4.82254e-39	5.21275e-38	77.6206	up
TNFSF13B	0.724902	7.73712	13.5668	5.61823e-39	6.05439e-38	77.4689	up
GULP1	-0.651489	6.69203	-13.5663	5.64891e-39	6.08129e-38	77.4635	down
LYZ	0.582563	11.9027	13.5635	5.84341e-39	6.28432e-38	77.4299	up
FERMT2	0.637171	7.8771	13.5533	6.58194e-39	7.07144e-38	77.3116	up
CD79A	1.0659	8.53758	13.5529	6.61475e-39	7.09952e-38	77.3067	up
SAMSN1	0.824051	7.64426	13.5454	7.22273e-39	7.73646e-38	77.2194	up
PRR5L	-0.613782	7.63606	-13.5411	7.60001e-39	8.12423e-38	77.1688	down
GYPC	0.621063	7.44292	13.5401	7.68473e-39	8.20655e-38	77.1578	up
COL15A1	0.84603	8.05472	13.5357	8.09499e-39	8.62736e-38	77.1061	up
MUC4	0.735729	11.2731	13.5254	9.12911e-39	9.70058e-38	76.9867	up
WIPF1	0.679274	8.41639	13.5254	9.12932e-39	9.70058e-38	76.9866	up
SRPX2	0.618608	6.74492	13.4995	1.23726e-38	1.31337e-37	76.6847	up
LAMC2	0.670741	7.99789	13.4868	1.43445e-38	1.52118e-37	76.5378	up
CDHR1	-0.938231	6.34966	-13.4851	1.46414e-38	1.55112e-37	76.5174	down
LRRC19	-0.948416	8.43242	-13.4845	1.4729e-38	1.5573e-37	76.5115	down
OLFM1	0.727868	6.70785	13.4719	1.70698e-38	1.79765e-37	76.365	up
DEFB1	-1.07718	7.19981	-13.4682	1.78369e-38	1.87472e-37	76.3213	down
MNDA	1.12026	7.36897	13.4259	2.92194e-38	3.05898e-37	75.831	up
TRPM4	-0.581437	8.31551	-13.4244	2.97334e-38	3.10669e-37	75.8137	down
LCP1	0.842544	9.22806	13.4093	3.54207e-38	3.69006e-37	75.6398	up
PXDN	0.715851	8.65994	13.4038	3.77618e-38	3.91862e-37	75.5763	up
COL3A1	0.666328	11.2311	13.3657	5.88712e-38	6.06778e-37	75.1352	up
PDE4B	0.976712	7.09009	13.3559	6.59619e-38	6.79203e-37	75.0222	up
FAM151A	-0.643067	5.13456	-13.3512	6.96128e-38	7.16104e-37	74.9687	down
PLIN2	-0.595454	8.64973	-13.3309	8.81662e-38	9.01734e-37	74.734	down
BTK	0.724369	6.60662	13.3281	9.10363e-38	9.30195e-37	74.7022	up
CD53	0.817557	9.4017	13.3276	9.15834e-38	9.34888e-37	74.6963	up
DNAJB9	0.596907	9.26598	13.3245	9.49084e-38	9.66975e-37	74.6609	up
FYN	0.657393	8.18767	13.315	1.06025e-37	1.07818e-36	74.5508	up
EAF2	0.699462	7.99286	13.3105	1.11706e-37	1.13486e-36	74.499	up
BCL6	0.832865	8.09849	13.3088	1.13838e-37	1.15432e-36	74.4802	up
CD27	0.807803	7.99987	13.2914	1.39222e-37	1.40502e-36	74.2803	up
PTPRF	-0.633089	9.54836	-13.2812	1.56799e-37	1.5809e-36	74.1622	down
MARVELD3	-0.68855	8.02003	-13.2717	1.74969e-37	1.75745e-36	74.0533	down
DOCK11	0.629312	7.48093	13.2632	1.92952e-37	1.93261e-36	73.9561	up
PIGZ	-1.03315	8.22725	-13.2608	1.9846e-37	1.98404e-36	73.9282	down
CHST15	0.706248	7.77291	13.2273	2.92107e-37	2.9066e-36	73.5443	up
PTPRC	0.826456	9.18756	13.2228	3.07697e-37	3.05887e-36	73.4926	up
LAMP3	0.889082	7.03529	13.191	4.43693e-37	4.39033e-36	73.1291	up
HK2	0.635448	10.8084	13.1531	6.86101e-37	6.73264e-36	72.6962	up
CEBPB	0.617052	9.65557	13.1259	9.37237e-37	9.15483e-36	72.3865	up
SAMD13	-0.629321	6.26834	-13.1134	1.08149e-36	1.05157e-35	72.2443	down
EPHA2	0.679921	7.9817	13.0973	1.30037e-36	1.26209e-35	72.0613	up
SLC7A5	0.657322	6.94454	13.0894	1.42458e-36	1.38138e-35	71.9707	up
TEX11	-0.884023	5.93279	-13.0719	1.73997e-36	1.67955e-35	71.7721	down
ENG	0.628248	8.40215	13.0243	2.99618e-36	2.86873e-35	71.2324	up
EHHADH	-0.597623	7.1306	-13.0088	3.57436e-36	3.41311e-35	71.0572	down
VNN2	1.06862	7.05997	13.0071	3.64307e-36	3.47561e-35	71.0383	up
SLC6A4	-0.642405	4.41684	-13.0056	3.70616e-36	3.53263e-35	71.0212	down
SLC30A10	-1.11071	5.77973	-12.9952	4.17484e-36	3.96871e-35	70.903	down
ACSL4	0.837549	7.83986	12.9751	5.24216e-36	4.9656e-35	70.6769	up
GZMB	0.993662	7.30343	12.972	5.43575e-36	5.14439e-35	70.6409	up
CXCL11	1.44044	6.62255	12.9683	5.66858e-36	5.35998e-35	70.5993	up
CWH43	-1.425	6.62493	-12.9678	5.6998e-36	5.38472e-35	70.5938	down
BATF	0.580315	6.72499	12.9652	5.87209e-36	5.54257e-35	70.5643	up
LST1	0.62183	8.15782	12.9651	5.87896e-36	5.54413e-35	70.5631	up
P2RY8	0.782455	7.78289	12.9575	6.4049e-36	6.02944e-35	70.478	up
BEST2	-1.28601	6.34282	-12.9507	6.92221e-36	6.49918e-35	70.4009	down
CA7	-1.10482	7.18422	-12.9394	7.8669e-36	7.37963e-35	70.2739	down
HHEX	0.593135	6.21812	12.9324	8.51825e-36	7.98361e-35	70.1949	up
CPXM1	0.68833	6.53088	12.932	8.5565e-36	8.01241e-35	70.1904	up
SLC1A1	-0.816685	7.7336	-12.8911	1.35932e-35	1.26399e-34	69.7308	down
HNF4G	-0.737329	7.76891	-12.8717	1.6934e-35	1.56643e-34	69.5126	down
CYTIP	0.762215	7.83332	12.8536	2.07889e-35	1.91305e-34	69.309	up
ZNF57	-0.581439	7.4188	-12.8517	2.12245e-35	1.94808e-34	69.2884	down
PKIB	-1.04852	8.54458	-12.8514	2.13141e-35	1.95462e-34	69.2842	down
SLC4A4	-1.02979	8.87071	-12.8018	3.72816e-35	3.37532e-34	68.7291	down
FZD5	-0.631959	8.58073	-12.7938	4.07731e-35	3.68515e-34	68.6402	down
AEBP1	0.667919	9.05585	12.7629	5.77424e-35	5.19242e-34	68.2948	up
NAMPT	0.678836	9.47009	12.7497	6.69342e-35	6.00378e-34	68.1481	up
CD2	0.624195	7.82127	12.7434	7.18542e-35	6.43424e-34	68.0777	up
LAPTM5	0.676226	10.0186	12.7239	8.94157e-35	7.99335e-34	67.8606	up
TNFRSF9	0.625395	5.76328	12.7152	9.85843e-35	8.79084e-34	67.7637	up
CHN1	0.776114	6.59364	12.7009	1.15692e-34	1.0295e-33	67.6049	up
GJA1	0.756581	8.82745	12.6959	1.22382e-34	1.08543e-33	67.5491	up
GABRP	0.619041	5.62854	12.6958	1.2254e-34	1.08543e-33	67.5478	up
NID1	0.619043	7.65851	12.6763	1.52391e-34	1.34759e-33	67.3314	up
KRT12	-0.654615	5.29313	-12.6489	2.06961e-34	1.81509e-33	67.0275	down
FCRL5	0.901926	7.73289	12.616	2.98517e-34	2.59665e-33	66.6639	up
SH3PXD2B	0.588241	6.68293	12.5872	4.11491e-34	3.57061e-33	66.3453	up
IL7R	0.906778	8.66223	12.5818	4.36663e-34	3.77672e-33	66.2864	up
SLC10A2	-0.776203	4.30974	-12.4975	1.11257e-33	9.47646e-33	65.358	down
REG1B	2.55075	8.08377	12.479	1.36522e-33	1.15544e-32	65.1549	up
GSTA1	-1.08191	6.22243	-12.4615	1.65531e-33	1.39321e-32	64.9637	down
S1PR1	0.65479	6.52998	12.4433	2.0232e-33	1.69481e-32	64.7645	up
KLK1	-0.714444	8.4792	-12.4363	2.18528e-33	1.82627e-32	64.688	down
SERINC2	-0.582376	9.29648	-12.4171	2.69941e-33	2.24361e-32	64.4783	down
FCER1G	0.655568	9.65114	12.4137	2.80298e-33	2.32788e-32	64.441	up
GHR	-0.745387	5.2209	-12.3797	4.07482e-33	3.36576e-32	64.0697	down
CORO1A	0.774387	8.92619	12.3316	6.90163e-33	5.63078e-32	63.5467	up
CTHRC1	0.91645	7.36323	12.3211	7.74763e-33	6.31133e-32	63.432	up
LILRB2	0.748506	7.83984	12.3089	8.85313e-33	7.19536e-32	63.2996	up
SLC9A2	-0.82226	7.53317	-12.2951	1.02926e-32	8.34618e-32	63.1501	down
CDX2	-0.739307	8.31463	-12.2891	1.09885e-32	8.89015e-32	63.0852	down
TIMP3	0.618294	8.16756	12.2635	1.45378e-32	1.17083e-31	62.8074	up
GALNT12	-0.74273	8.68411	-12.2463	1.75211e-32	1.40367e-31	62.6222	down
SP140	0.628716	7.01754	12.2459	1.76024e-32	1.40911e-31	62.6176	up
CSF2RB	0.796891	8.09423	12.2364	1.95167e-32	1.56002e-31	62.5152	up
PCDH17	0.711716	6.7132	12.2306	2.07916e-32	1.66067e-31	62.4524	up
LRRC31	-0.833167	7.20803	-12.2117	2.55382e-32	2.03218e-31	62.2484	down
CYYR1	0.590151	6.6069	12.1959	3.03246e-32	2.40765e-31	62.0779	up
CD3D	0.668642	8.4774	12.1957	3.04041e-32	2.41216e-31	62.0753	up
SASH3	0.632824	7.8782	12.1763	3.74977e-32	2.96611e-31	61.8672	up
SPAG4	0.729767	6.93213	12.176	3.76243e-32	2.97391e-31	61.8639	up
RBP2	-0.979273	6.05224	-12.1458	5.21932e-32	4.08303e-31	61.5391	down
FCN1	0.730442	6.4769	12.1455	5.23804e-32	4.09166e-31	61.5356	up
HSD11B2	-0.924695	10.1851	-12.1329	6.0038e-32	4.68297e-31	61.4002	down
CST7	0.685996	7.74966	12.1207	6.8475e-32	5.32934e-31	61.2697	up
BEST4	-1.22969	7.00667	-12.1193	6.95284e-32	5.40737e-31	61.2546	down
TFPI	0.696566	8.0785	12.0807	1.05511e-31	8.17001e-31	60.8408	up
CSRP2	0.619404	7.92813	12.0756	1.11481e-31	8.62599e-31	60.7862	up
HLA-DMB	0.603375	9.56307	12.0422	1.59605e-31	1.22783e-30	60.4302	up
YBX2	-0.738319	6.88665	-12.0351	1.72354e-31	1.32494e-30	60.3539	down
SERPINB9	0.726609	8.10325	12.0214	1.99723e-31	1.52982e-30	60.2077	up
BTNL3	-0.772402	8.74302	-12.005	2.38097e-31	1.81983e-30	60.0334	down
XPNPEP2	-0.98161	5.72248	-11.9953	2.64082e-31	2.01554e-30	59.9306	down
GLIPR1	0.604138	8.02885	11.9799	3.11673e-31	2.37536e-30	59.7662	up
TMEM220	-0.586836	6.18356	-11.9793	3.13701e-31	2.38911e-30	59.7598	down
VAV3	-0.58452	8.35056	-11.9635	3.71506e-31	2.81125e-30	59.592	down
VCAN	0.720677	8.52221	11.9277	5.44597e-31	4.09197e-30	59.2126	up
TMEM163	0.840821	6.31602	11.8974	7.52531e-31	5.63446e-30	58.8918	up
SLAMF6	0.635309	6.50585	11.8941	7.79096e-31	5.82516e-30	58.8574	up
CALD1	0.60581	9.72639	11.8587	1.13632e-30	8.46632e-30	58.4831	up
COL18A1	0.601389	8.19281	11.8372	1.42804e-30	1.0588e-29	58.2564	up
LDHD	-0.833547	7.01095	-11.8232	1.65622e-30	1.22372e-29	58.1094	down
HHLA2	-0.745463	8.89067	-11.7935	2.26934e-30	1.66403e-29	57.797	down
AKR1B10	-0.756316	9.6072	-11.7748	2.76522e-30	2.02068e-29	57.601	down
GEM	0.76313	7.37297	11.7639	3.10266e-30	2.25642e-29	57.4868	up
ANXA13	-0.733681	7.18307	-11.7614	3.18414e-30	2.3141e-29	57.4611	down
PCSK1	0.837878	6.38899	11.7517	3.52677e-30	2.55787e-29	57.3597	up
CCR7	0.882168	6.85153	11.7465	3.72624e-30	2.69703e-29	57.3052	up
FOXQ1	0.694908	6.70416	11.7349	4.21342e-30	3.04344e-29	57.1833	up
PRKCB	0.683287	7.67479	11.729	4.48458e-30	3.23491e-29	57.1215	up
SERPINE2	0.667079	8.53305	11.7278	4.54194e-30	3.27186e-29	57.1089	up
CD180	0.698224	6.68432	11.7178	5.04474e-30	3.62914e-29	57.0047	up
SATB2	-0.812069	8.79963	-11.7081	5.58766e-30	3.99811e-29	56.9034	down
FRMD1	-0.645246	5.93795	-11.6969	6.28511e-30	4.48684e-29	56.7867	down
CA12	-0.690684	10.1648	-11.6238	1.35334e-29	9.52346e-29	56.0261	down
NAT2	-0.653828	7.38711	-11.615	1.48478e-29	1.04346e-28	55.9342	down
ICOS	0.640323	6.09718	11.6095	1.57266e-29	1.1045e-28	55.8772	up
SNX10	0.699018	7.15896	11.5987	1.75933e-29	1.23234e-28	55.766	up
SERPINI1	0.593228	5.70554	11.5808	2.12209e-29	1.48254e-28	55.5801	up
DSE	0.601735	7.23993	11.5803	2.13198e-29	1.48847e-28	55.5755	up
IRF4	0.675573	7.83919	11.5619	2.58388e-29	1.79808e-28	55.3849	up
MOGAT2	-0.80212	7.17314	-11.5203	3.98276e-29	2.75175e-28	54.9558	down
CXCL13	1.63574	8.26497	11.5076	4.54482e-29	3.12387e-28	54.825	up
IFIT3	0.781698	7.53784	11.5053	4.65549e-29	3.19787e-28	54.8011	up
DEFA5	2.20541	8.95779	11.5041	4.71469e-29	3.23436e-28	54.7886	up
ASPA	-0.611516	5.19691	-11.4991	4.96715e-29	3.40536e-28	54.7369	down
RASSF2	0.638835	7.76525	11.4562	7.75022e-29	5.26254e-28	54.2958	up
AGT	0.759552	7.49268	11.4415	9.01984e-29	6.09741e-28	54.1454	up
DQX1	-0.635629	7.58081	-11.4253	1.06584e-28	7.16414e-28	53.9799	down
FFAR2	0.724773	5.35211	11.4232	1.08992e-28	7.31677e-28	53.9578	up
PTGDR	-0.693552	6.55923	-11.4055	1.30801e-28	8.75321e-28	53.7769	down
FGR	0.73074	7.38647	11.4033	1.33846e-28	8.94573e-28	53.7541	up
DPP4	-0.74599	7.97481	-11.3556	2.18657e-28	1.44779e-27	53.2676	down
GATM	-0.642781	6.82766	-11.246	6.71683e-28	4.35265e-27	52.1551	down
ZBTB7C	-0.657251	7.66185	-11.2044	1.02661e-27	6.58053e-27	51.7347	down
IL13RA2	1.26642	6.24853	11.1896	1.19227e-27	7.6195e-27	51.5864	up
HPGD	-0.72866	9.98713	-11.1692	1.46682e-27	9.33487e-27	51.381	down
SLC37A2	-0.605585	5.81322	-10.9878	9.13549e-27	5.62554e-26	49.5686	down
SYTL2	-0.603919	9.00624	-10.9748	1.04008e-26	6.39363e-26	49.44	down
TSC22D3	0.614138	8.37464	10.9699	1.0928e-26	6.70995e-26	49.3911	up
IL2RA	0.65318	6.4581	10.9483	1.35657e-26	8.29601e-26	49.1768	up
DEFA6	1.9247	8.40714	10.8963	2.27817e-26	1.3813e-25	48.6632	up
P2RY1	-0.586443	5.61087	-10.8925	2.36547e-26	1.43261e-25	48.626	down
PTGS2	1.27613	7.09587	10.8692	2.97973e-26	1.80155e-25	48.3973	up
CHI3L2	0.739466	6.01503	10.847	3.71529e-26	2.23232e-25	48.1787	up
KCND3	0.592082	7.09964	10.8171	4.99633e-26	2.99021e-25	47.8853	up
LTB	0.738916	8.20669	10.78	7.21065e-26	4.29132e-25	47.5219	up
RHOH	0.731869	6.959	10.7423	1.04498e-25	6.17762e-25	47.1544	up
HEPACAM2	-1.03407	7.84949	-10.6994	1.59307e-25	9.34512e-25	46.7368	down
KLHL6	0.643041	7.42594	10.6493	2.60071e-25	1.51393e-24	46.2514	up
EBF1	0.614887	6.18037	10.6447	2.72027e-25	1.5818e-24	46.2069	up
SERPINF1	0.591959	8.59312	10.6338	3.02527e-25	1.75436e-24	46.1017	up
CD72	0.671881	6.13276	10.6149	3.63735e-25	2.10472e-24	45.9192	up
USP2	-0.698683	6.59723	-10.5962	4.36542e-25	2.5178e-24	45.7385	down
CREB3L3	-0.714372	5.32939	-10.5236	8.82576e-25	5.01697e-24	45.0415	down
LAMA1	-0.838411	7.00604	-10.455	1.71129e-24	9.60978e-24	44.3859	down
PTPRR	-0.804051	6.9738	-10.4509	1.77967e-24	9.97795e-24	44.3471	down
NETO2	-0.640875	6.76559	-10.4473	1.8428e-24	1.03156e-23	44.3126	down
DISP2	-0.618409	5.77569	-10.4237	2.31245e-24	1.28837e-23	44.0879	down
ROBO1	0.600376	7.67119	10.4219	2.35167e-24	1.30953e-23	44.0712	up
CD52	0.755095	9.65222	10.4003	2.89459e-24	1.60681e-23	43.8656	up
CCL19	1.26724	8.84666	10.3965	3.00036e-24	1.66206e-23	43.8301	up
BGN	0.693517	8.10552	10.3881	3.2533e-24	1.79937e-23	43.75	up
SLC5A1	0.695352	8.4902	10.264	1.06183e-23	5.75919e-23	42.5791	up
FAP	0.757865	5.85356	10.2074	1.81325e-23	9.73558e-23	42.0496	up
DCN	0.601509	10.3165	10.184	2.26023e-23	1.20928e-22	41.8315	up
STC1	0.959494	7.21954	10.1731	2.50481e-23	1.33812e-22	41.7298	up
CPA3	0.732499	8.81754	10.1476	3.18431e-23	1.69347e-22	41.4923	up
ST3GAL4	0.685237	7.38707	10.0256	9.96267e-23	5.18439e-22	40.3639	up
ADAMTS1	0.677534	7.03575	10.0191	1.05805e-22	5.50322e-22	40.3043	up
CD83	0.629488	7.32762	9.96695	1.71695e-22	8.86538e-22	39.8255	up
TNFRSF17	0.654924	8.17279	9.93164	2.37968e-22	1.22044e-21	39.5026	up
ACSL1	0.665582	7.81734	9.90264	3.1092e-22	1.58694e-21	39.2381	up
ALOX5	0.581746	8.08074	9.87609	3.96925e-22	2.00954e-21	38.9966	up
SERPINE1	0.603318	6.44329	9.80607	7.53919e-22	3.7703e-21	38.3622	up
RGS2	0.621334	9.74395	9.70089	1.96215e-21	9.63606e-21	37.4164	up
CCDC3	0.601011	6.67687	9.68097	2.34973e-21	1.15076e-20	37.2382	up
TAGAP	0.649832	7.0729	9.57355	6.17628e-21	2.97552e-20	36.283	up
CLDN2	0.651032	6.70977	9.55805	7.0956e-21	3.41223e-20	36.1458	up
HLA-DOB	0.644924	6.73454	9.51341	1.05688e-20	5.03921e-20	35.7521	up
CA1	-1.49601	10.1811	-9.46528	1.6212e-20	7.64432e-20	35.3293	down
SPP1	1.0044	6.95375	9.40129	2.85538e-20	1.32989e-19	34.77	up
LRRK2	0.587213	5.93665	9.35435	4.31641e-20	1.99292e-19	34.3617	up
SPINK5	0.812343	8.88244	9.29403	7.32216e-20	3.34301e-19	33.8397	up
COL12A1	0.74025	7.72618	9.16787	2.19079e-19	9.75545e-19	32.7574	up
MCOLN2	-0.602126	7.69848	-9.11419	3.47908e-19	1.537e-18	32.3007	down
HRCT1	-0.649621	7.66715	-9.10229	3.85341e-19	1.69744e-18	32.1998	down
PROK2	1.07952	6.10026	9.09667	4.04379e-19	1.77763e-18	32.1522	up
LGALS2	-0.67093	8.65674	-9.03301	6.97179e-19	3.02851e-18	31.6145	down
CKB	-0.93262	10.3527	-8.88826	2.37657e-18	1.00251e-17	30.4041	down
CTSE	0.732033	9.44572	8.8818	2.50925e-18	1.05764e-17	30.3505	up
MB	-0.657276	6.7678	-8.87464	2.6649e-18	1.12236e-17	30.2911	down
BANK1	0.744138	6.82805	8.72224	9.50225e-18	3.87329e-17	29.0369	up
ENPEP	-0.665242	5.01242	-8.6762	1.39008e-17	5.60827e-17	28.6617	down
SCNN1B	-0.85392	7.42352	-8.63517	1.94826e-17	7.8099e-17	28.3288	down
TACSTD2	0.646485	5.91126	8.62163	2.17714e-17	8.71101e-17	28.2193	up
CCL21	0.820109	8.49718	8.39291	1.39039e-16	5.33457e-16	26.3917	up
CD19	0.645696	6.82662	8.23467	4.89074e-16	1.8361e-15	25.1526	up
TNFAIP6	0.911472	6.66643	8.23385	4.92233e-16	1.84665e-15	25.1463	up
SERPINB7	1.05806	5.73789	8.22068	5.46055e-16	2.03851e-15	25.0441	up
FPR2	0.687374	5.41021	8.20735	6.06411e-16	2.25908e-15	24.9409	up
G0S2	0.737894	7.91745	8.16657	8.34983e-16	3.09112e-15	24.6259	up
RGS1	0.606877	7.62685	8.09595	1.44832e-15	5.27367e-15	24.0837	up
AQP9	0.94156	6.15329	8.02392	2.52905e-15	9.09997e-15	23.535	up
ZG16	-0.744611	11.525	-7.89761	6.65221e-15	2.34368e-14	22.5835	down
ALDOB	1.00836	9.28384	7.76824	1.76666e-14	6.07153e-14	21.623	up
CSF3R	0.659123	6.64281	7.76245	1.84507e-14	6.32874e-14	21.5803	up
CXCL5	1.10953	6.88907	7.71456	2.6387e-14	8.97867e-14	21.2285	up
WNT5A	0.601161	7.29663	7.67713	3.48538e-14	1.17843e-13	20.955	up
CR2	0.949919	6.68838	7.34816	3.82293e-13	1.23754e-12	18.6027	up
TFF2	0.685839	6.77153	7.10378	2.13419e-12	6.59521e-12	16.916	up
NPTX2	0.658363	6.53856	7.00011	4.35853e-12	1.3236e-11	16.2162	up
CA2	-0.644604	10.6667	-6.83432	1.33942e-11	3.96794e-11	15.1167	down
MS4A1	0.896872	8.20982	6.81587	1.51544e-11	4.47446e-11	14.9959	up
NR4A2	0.596344	7.02302	6.57139	7.5679e-11	2.14982e-10	13.4229	up
SST	-0.621081	8.31868	-6.38733	2.4539e-10	6.75981e-10	12.2739	down
SELE	0.598642	5.83625	6.37842	2.59577e-10	7.14509e-10	12.2191	up
VSIG1	0.580894	5.76168	6.11182	1.35049e-09	3.52332e-09	10.6109	up
SERPINB3	0.75154	5.30696	6.08794	1.5607e-09	4.05585e-09	10.4699	up
MS4A12	-0.864603	9.89734	-6.06063	1.84031e-09	4.76155e-09	10.3094	down
INSL5	0.793025	7.90448	5.40366	7.94636e-08	1.84888e-07	6.65313	up
UGT2B17	-0.878164	8.96991	-4.65739	3.57918e-06	7.41184e-06	2.98459	down
KLK10	0.593983	7.54772	4.0836	4.74409e-05	8.97324e-05	0.5208	up

## Sheet: Table S4
All Genes Identified by WGCNA
blue-module			pink-module
gene_symbol	connectivity		gene_symbol	connectivity
ACSS2	18.587		CXCL1	7.06458
DHRS11	18.2685		TIMP1	5.9943
STAP2	16.9356		MMP3	5.98139
EPB41L4B	16.9011		KYNU	5.07145
SLC17A4	16.5927		SLC6A14	5.02226
PRR15	16.5736		ANXA1	4.98505
RAPGEFL1	16.3445		ACSF2	4.97277
ENTPD5	16.0951		CHI3L1	4.86798
C6orf136	15.879		SLC26A2	4.34765
VIPR1	15.7819		CD55	4.17588
SGK2	15.5361		DUOX2	4.12967
GNA11	15.4299		IFITM2	3.91727
PLEKHG6	14.7569		MMP12	3.72318
SLC22A23	14.6194		NNMT	3.66884
RAVER2	13.9855		IFITM3	3.47367
CHP2	13.7108		MMP1	3.40694
BDH1	13.6878		MYO1D	3.40594
SH3BGRL2	13.5352		TRIB2	3.40199
MAOA	13.409		ANXA5	3.36772
PLCE1	13.2755		PHLDA1	3.30819
LRRC19	13.1771		LYN	3.30136
EDN3	13.0746		LPCAT1	3.25163
MTMR11	13.0736		CXCL2	3.20869
PTPRF	12.9652		PDPN	3.1752
A1CF	12.9512		DRAM1	3.14157
TST	12.8086		PLAU	3.11681
CAMK2N1	12.7324		PITPNC1	3.05221
FGFR3	12.6897		USP30	2.87933
SHROOM3	12.5712		CD44	2.77473
ELK3	12.5561		LCN2	2.76224
HSD11B2	12.5411		PLCD1	2.75324
TUBAL3	12.4347		PADI2	2.66347
TPRN	12.4089		PDZK1IP1	2.62849
TMEM171	12.3596		PI3	2.6239
ZBTB7C	12.1184		CXCL3	2.55487
CDX2	12.0026		MMP10	2.51242
HNF1B	11.8605		PPARGC1A	2.4723
SLC4A4	11.8451		DUOXA2	2.46727
ACADS	11.6659		AQP8	2.41682
MARVELD3	11.3778		PFKFB3	2.39717
NR2F6	10.9798		MLKL	2.20091
CES2	10.9287		HMGCS2	2.12293
FZD5	10.924		CALU	2.12092
IGSF9	10.8563		PDK2	2.06036
C2orf88	10.8451		IL1RN	2.05366
GALNT12	10.7431		TCN1	2.05307
CAPN5	10.7387		TNIP3	2.04911
MEP1A	10.5933		CLYBL	1.91053
LLGL2	10.5612		RUNDC3B	1.81623
CDKN2B	10.4299		CDH3	1.80366
GPD1L	10.4208		ADH1C	1.80126
IHH	10.4111		TRPM6	1.76539
KLC4	10.3446		S100A11	1.75987
HDHD3	10.1206		SERPINB5	1.749
TRPM4	10.1131		RIPK2	1.7427
VSIG10	10.0462		HAPLN3	1.7298
SELENBP1	10.0229		MT1F	1.7254
GGT6	10.0107		NOS2	1.70334
TJP3	9.95549		GNA15	1.69088
MYO1A	9.88567		TUBB6	1.67838
ETHE1	9.87099		MT1G	1.67427
PEA15	9.86906		ZBP1	1.64701
PBLD	9.74876		ARFGAP3	1.60754
SLC22A5	9.70286		UGT2A3	1.57987
CNNM4	9.69794		MMP7	1.56429
COBL	9.55694		TMEM98	1.54333
LRRC31	9.47029		SNX30	1.47837
USH1C	9.44329		OAF	1.45842
TMC4	9.42505		PDE6A	1.4512
OVOL2	9.37371		CNNM2	1.42399
CRYL1	9.33322		ADM	1.40169
VIL1	9.14206		LPIN1	1.39787
PHYH	9.11209		C4BPB	1.37036
MOGAT2	9.10759		LRP8	1.36879
TCEA3	8.98248		CAPN13	1.34504
CYP4F12	8.95418		ACVR1C	1.33684
MGAT4B	8.89895		MT1M	1.33326
SEMA6A	8.88388		TSPAN7	1.32985
EPHX2	8.82046		PPP2R3A	1.32032
EXPH5	8.64253		BACE2	1.3052
RETSAT	8.62674		IRAK3	1.29072
ZNF57	8.55797		CDC25B	1.28121
GJB1	8.55411		STOM	1.25882
NR3C2	8.51658		TMEM158	1.23359
OVOL1	8.38317		DPY19L1	1.21181
FAAH	8.32382		FCGRT	1.21045
PAQR8	8.31495		NFKBIZ	1.18121
MAST2	8.30657		MT1E	1.13237
FMO5	8.21346		ST3GAL1	1.1305
ACOX1	8.20807		F3	1.06962
CGN	8.20274		FUT8	1.05971
SLC25A23	8.17946		ASB13	1.03405
HNF4A	8.1735		CNTN3	1.02306
HHLA2	8.1598		ISG20	1.0023
APPL2	8.14984		TPK1	0.998724
AP1M2	8.10743		CDHR1	0.976173
PTK6	8.05741		ADAMTS9	0.971317
GUCA2B	8.03625		BHLHE40	0.95321
SLC39A5	7.94624		ADAM9	0.895531
ELOVL5	7.87623		PAQR5	0.88707
SYTL2	7.85433		ZNF91	0.869322
GPA33	7.82535		B4GALNT2	0.869298
NGEF	7.78929		TM4SF1	0.838732
CLCN2	7.77683		CCNJL	0.827339
CDHR5	7.73121		C4BPA	0.823359
MPND	7.64849		KDELR3	0.822732
CBLC	7.64077		REG4	0.791021
ANKS4B	7.62603		SRD5A3	0.774282
MARVELD2	7.59592		ME1	0.716756
SATB2	7.58317		TRIM29	0.707506
SPINT1	7.55544		PIM3	0.68789
TMPRSS4	7.48274		BMP3	0.657915
MGLL	7.45094		PLA1A	0.651171
EPS8L2	7.41867		NCOA7	0.650877
RHOU	7.4083		S100P	0.648907
IRF6	7.36973		PMEPA1	0.644832
ERBB3	7.27876		ACAT1	0.644085
RAB17	7.2649		CFI	0.640264
PRR5L	7.07789		CASP1	0.610384
PCK1	6.94588		VNN1	0.610155
PHLPP2	6.90059		PLAUR	0.595577
C1orf115	6.86045		DDIT4	0.588333
CLRN3	6.85217		CLDN1	0.568933
ELMO3	6.8022		CATSPERB	0.565598
ELF3	6.78437		ABCA12	0.557685
CLMN	6.78316		SEMA5A	0.551185
B3GNT8	6.77542		SOCS1	0.550779
FMO4	6.74697		ZG16B	0.549737
TMEM125	6.73202		OSBPL1A	0.545868
FXYD3	6.64614		ASPHD2	0.544272
ACOT11	6.6157		PDCD4	0.524858
CDX1	6.54911		PARP8	0.518493
PPARG	6.54741		PTGDR	0.517473
BAIAP2L2	6.51347		ITGA2	0.507619
CMTM4	6.49819		SLC13A2	0.50704
SCNN1A	6.48536		CASP5	0.487742
CHSY1	6.40871		SMOX	0.475567
PEX11A	6.34341		CLDN8	0.466183
DDC	6.30176		ANXA3	0.457396
TDP2	6.30052		CYP27A1	0.449944
ERBB2	6.29394		CCL18	0.433456
GATA6	6.28563		LAMC2	0.406105
PIGZ	6.25853		TESC	0.403426
IMPA2	6.24238		KLK10	0.396367
TMEM45B	6.18922		TMEM165	0.390588
SPIRE2	6.18063		TMEM45A	0.384882
PLXNA2	6.15417		NUCB2	0.383814
SERINC2	6.13232		SPNS2	0.373169
SAMD13	6.12185		TFF1	0.369895
NR1I2	6.12132		SERPINB7	0.351944
ITPKA	6.10558		ZNF124	0.349329
PLEKHA6	6.0882		LRRN2	0.344851
INPP5J	6.05681		SCUBE2	0.339869
CLDN3	6.01936		EPHA2	0.338689
SPR	6.01583		DMBT1	0.334998
PRSS8	5.9757		MT2A	0.333707
PPP1R16A	5.969		SLPI	0.306459
ANK3	5.96646		PANX1	0.295369
PWWP2B	5.92562		STS	0.294384
ISX	5.88915		ASS1	0.294178
CYP2J2	5.87737		ERRFI1	0.2938
MIER3	5.86196		ASRGL1	0.29182
SLC41A1	5.82645		SDR16C5	0.284865
AKAP1	5.78934		MYEOV	0.281448
GRTP1	5.75322		CCL20	0.272951
ADCY6	5.74959		ANKRD22	0.271809
GDPD2	5.73224		RAB40B	0.270793
AHCYL2	5.7075		SERPINB3	0.269021
ANO10	5.65768		SLCO4A1	0.266048
TFPI	5.63902		SGMS1	0.25789
SEMA4G	5.63759		OLFM4	0.250938
GUCY2C	5.62677		LPGAT1	0.248182
KLF4	5.62346		GCNT2	0.243784
TMEM37	5.621		ZCCHC14	0.236998
PKIB	5.6117		C9orf40	0.236192
C1orf210	5.58417		SEC24D	0.229666
MPST	5.53753		ZNRF3	0.229306
TMEM54	5.49791		XDH	0.223999
S1PR1	5.49664		RND1	0.222665
CDS1	5.46836		F2R	0.220744
ESRP1	5.45172		KLK6	0.218301
KBTBD11	5.41434		PRKG2	0.217486
TINAG	5.41239		SERPINE2	0.208747
PPP1R14D	5.36982		GPX8	0.197612
HOOK2	5.23038		THSD4	0.196875
NAT2	5.22058		INSC	0.194123
ETFDH	5.19981		LRRCC1	0.192973
LDHD	5.17782		PDP1	0.188338
SLC22A18AS	5.17707		ACADM	0.185082
SLC9A2	5.17005		TMEM38B	0.182192
LRRC1	5.14593		SLC19A3	0.180557
ZSWIM5	5.03313		REG1A	0.178085
PAPSS2	5.01841		MAFF	0.176812
SRI	4.98789		CARD6	0.176762
ABCG2	4.9874		GPRC5A	0.17651
SHD	4.95619		SERPINB8	0.17231
IL33	4.85124		CEACAM6	0.168766
KLHL5	4.73824		SRPX2	0.167761
MYH14	4.7326		MET	0.16526
PEX26	4.72955		VLDLR	0.163967
BCAS1	4.71712		MUC1	0.156008
PGAP3	4.69637		SLC25A37	0.1513
STRADB	4.64293		HOXA2	0.149533
CDH17	4.62658		TMC5	0.149247
MGAT4A	4.62001		TNFRSF12A	0.148769
NR5A2	4.61769		AGPAT4	0.141995
SACS	4.61137		FOXQ1	0.139164
SMPD3	4.59059		SERPINA1	0.137181
PRR15L	4.55892		DAO	0.136574
PPP1R1B	4.55402		FCN3	0.13647
BCL2L14	4.51863		PLA2G2A	0.136214
BTNL3	4.45653		SCN9A	0.135086
SHROOM1	4.41796		SDF2L1	0.133498
AGFG2	4.40692		CAMK1D	0.133146
C4orf19	4.37494		BAG3	0.133118
KLK1	4.36979		HPSE	0.133107
NAPEPLD	4.36683		SPINK4	0.124665
USP54	4.36159		LIPG	0.124658
ZDHHC23	4.30906		MATN2	0.123354
GPRC5C	4.29519		CDC42EP2	0.122978
GIPC1	4.29443		ZNF704	0.122793
MXI1	4.28485		KLF2	0.121642
ENDOD1	4.25864		PMAIP1	0.118165
DNAJC22	4.2559		RNF157	0.114178
HNF4G	4.25112		KCNE3	0.11128
GIPC2	4.22968		ENKUR	0.110407
LIPH	4.20761		SLC16A14	0.110294
ANKRD9	4.17432		LAMA3	0.106336
CHCHD10	4.16822		UNC5CL	0.105986
CWH43	4.1475		SLC38A4	0.105441
ADH6	4.12293		TUBB2A	0.104778
FAM162A	4.07636		PGM2L1	0.10422
MMP15	4.06321		MOCS1	0.104155
TFCP2L1	3.97348		PAG1	0.0979517
CA2	3.96005		AGT	0.0976101
ILDR1	3.95942		GPX2	0.0967321
GPT	3.9509		VSIG1	0.0956461
TMEM120A	3.92233		DPP10	0.0943717
PMM1	3.9206		F2RL2	0.0936226
CFTR	3.91545		RNF145	0.0894411
LRP5	3.88117		KCND3	0.0873214
SH3RF2	3.86507		MUC4	0.0869422
F2RL1	3.86491		SYT17	0.0850131
EPS8L3	3.85656		CYP4X1	0.0839484
DAPK2	3.84293		EIF5A2	0.0794857
CES3	3.827		GHR	0.0791991
SLC25A34	3.80971		FOXN3	0.0764104
DYRK2	3.79452		CBR3	0.0755742
SCIN	3.69906		CTSE	0.073764
ST14	3.66634		DSG3	0.072231
DQX1	3.62339		TMEM116	0.0690766
GLOD5	3.54531		SAMD9	0.0680717
PCK2	3.54174		ART3	0.0648849
TM4SF5	3.52417		QPRT	0.0606664
SLC26A3	3.498		ANGPTL4	0.0578411
TLN2	3.48937		TEAD4	0.0511125
TMEM53	3.46055		RGMB	0.0499747
PRELID2	3.40289		LYPD5	0.0499197
IQGAP2	3.39504		EPHX1	0.0491652
FAHD1	3.37227		FRZB	0.0444829
TMCC3	3.36882		IL23A	0.04351
NUDT7	3.36749		LGALS2	0.0356842
MAGI1	3.36315		CD160	0.0341003
ACVR2A	3.35324		CYB5R2	0.0336056
MTM1	3.3413		NQO2	0.0315737
HEPACAM2	3.33623		GAL	0.0222611
RNF128	3.31905
VILL	3.31413
HADH	3.31224
USP2	3.27061
RAB25	3.26418
SLC30A10	3.25885
PIP5K1B	3.25292
MPP7	3.25075
TMEM144	3.21691
NDRG2	3.21451
CKB	3.18771
KIF16B	3.17034
SLC25A20	3.16421
FOXD2	3.14774
CRAT	3.12708
PTPRH	3.12141
VAV3	3.08438
ABCB1	3.06955
MTHFD2	3.06803
PTPRR	3.06305
SLC25A10	3.05093
DGAT1	3.04852
SULT1B1	3.04413
OLFM1	3.03557
LSR	3.0122
MYO7B	2.99572
CCDC68	2.94745
TP53INP2	2.92643
MOGAT3	2.91662
IGSF3	2.9116
MB	2.8936
RBM47	2.88852
P2RX4	2.85066
LRRC66	2.82715
CHN2	2.80273
RAP1GAP	2.79076
TRIM36	2.7748
CALCRL	2.74374
TOX3	2.74307
CA1	2.71006
KRT20	2.7011
BEST2	2.69265
SLC39A4	2.68612
ABCC3	2.6579
SCNN1B	2.65628
GPRIN2	2.64473
NRARP	2.62006
KLF5	2.59091
OSBPL8	2.58688
SRM	2.56969
ANO9	2.56633
GPR35	2.53015
ERN2	2.50651
NAAA	2.49901
ITM2C	2.4975
PANK1	2.49231
HPGD	2.48419
SMPDL3A	2.46917
SLC3A1	2.46809
ENPP1	2.46238
GBA3	2.46144
MBOAT1	2.44819
ANO7	2.41805
HOOK1	2.40665
SLC37A4	2.39589
AKR7A3	2.39338
GRAMD4	2.36772
GPR160	2.35994
RASSF7	2.3189
PRDX6	2.30696
GREM1	2.29713
PTGFR	2.29646
KCNK5	2.25891
ZNF575	2.22753
CPT1A	2.19452
SLC22A18	2.1294
BCAT2	2.12494
CLDN4	2.12273
AQP11	2.11596
ASAP3	2.10549
YBX2	2.10071
EFNA1	2.06209
TSPAN6	2.03942
FRMD1	2.03157
SLC7A5	2.00282
GRAMD1C	2.00218
CLIC4	2.00094
IL17RE	2.00075
CPNE2	1.99957
TP53TG1	1.98575
BPNT1	1.98105
MLLT3	1.9667
ZG16	1.96319
TWSG1	1.95208
WNK2	1.91956
TGFBR2	1.90528
CXADR	1.90411
PLCD3	1.88729
PRLR	1.88207
C11orf54	1.88202
PKP2	1.88079
PCLO	1.85787
ALPI	1.84123
HSD17B2	1.8367
CNKSR3	1.82799
SCGB2A1	1.82394
CHAD	1.80998
AHR	1.807
UGDH	1.77261
SLC35D1	1.70785
SLC23A3	1.69333
MEP1B	1.62616
MS4A12	1.62458
MANF	1.6189
CDHR2	1.6033
LPCAT3	1.58794
RFX5	1.53047
P2RY1	1.50913
RALGPS1	1.50389
RPS6KA6	1.47754
KRT12	1.47567
PANK3	1.46105
CLIC5	1.4594
TSPAN1	1.44471
MAL2	1.44449
HMGCR	1.42208
CASZ1	1.40976
PPP1R14C	1.37009
PPARGC1B	1.3414
SEMA6D	1.33135
PROM2	1.29535
FCGBP	1.28301
ST6GALNAC1	1.28294
NEO1	1.27133
BAG2	1.27054
IL22RA1	1.24523
ACOX2	1.23692
DHCR24	1.22818
PLCB4	1.22511
CNGA1	1.21665
IYD	1.21647
ATOH1	1.21173
CFL2	1.20441
DISP2	1.20399
ABAT	1.19646
AKR1B10	1.18995
ME3	1.14378
PMP22	1.11623
FABP2	1.1148
BSG	1.11457
CA4	1.11396
SEC22C	1.11115
MYO5C	1.11114
ABHD3	1.09376
CHDH	1.08975
FAM3D	1.08962
NAT1	1.08611
PRSS3	1.06043
TLE2	1.03814
OSBPL7	1.03782
NIPSNAP3A	1.03586
TTC22	1.03422
CROT	1.02682
TMPRSS2	1.02383
PLS1	1.02058
LDHB	1.01553
DEFB1	1.01411
GDPD3	1.00255
MYB	0.969413
SLC27A2	0.965584
RGS2	0.955662
FAM20A	0.947995
ACSM3	0.942218
ARHGEF37	0.942076
CDC42EP5	0.936836
FUT3	0.899182
OPN3	0.887111
CDC14A	0.886885
MCTP1	0.886207
ACOT4	0.884162
SLC1A1	0.876553
GCNT1	0.868557
B4GALNT3	0.862751
AUH	0.858467
ANXA13	0.851437
CEP70	0.845026
HRCT1	0.842736
PDE9A	0.837622
CARD10	0.837566
GDA	0.831736
B3GNT6	0.831424
TGFB3	0.830257
LGALS9	0.829769
RORC	0.822313
VEGFC	0.794827
CD9	0.790415
LATS2	0.787325
SLC6A8	0.780986
HOXA13	0.776599
ALDH6A1	0.769359
PYGB	0.76372
C11orf86	0.756497
ATP10B	0.756033
CHPT1	0.755122
NR1H4	0.744564
DSC2	0.741136
CREB3L2	0.737659
MMD	0.736307
RDX	0.734915
MACROD1	0.728826
AGMAT	0.727928
DDAH2	0.724227
ESPN	0.721354
EPB41L5	0.716999
CLIP2	0.714586
ANPEP	0.70763
ST6GALNAC6	0.707305
IFT74	0.705506
SLC36A1	0.697536
FOXA2	0.690543
RAI14	0.689829
SLC16A5	0.68866
EFEMP1	0.687222
EHF	0.673805
CORO2A	0.66781
PARM1	0.667163
CA12	0.660175
MME	0.655424
CMBL	0.654101
AP1AR	0.650732
CYP2S1	0.644279
CD82	0.635583
MUC20	0.631832
FAM13A	0.629693
RERG	0.61857
SLC25A43	0.613879
ANO6	0.61247
PTPRD	0.606747
CEACAM7	0.606397
MMRN1	0.603941
MAMDC4	0.600642
AKAP12	0.597171
SLC26A6	0.596138
LAMA1	0.584094
PLAC8	0.580643
CEACAM1	0.566314
PSD3	0.562276
RIPK4	0.559067
PLA2G12B	0.55832
ABCC13	0.549582
CYP2B6	0.544826
EDN2	0.539815
TRIM2	0.529394
TEX11	0.523203
NAGS	0.520349
PKDCC	0.517038
CLCA4	0.502731
CIB2	0.502636
BEND7	0.497366
ABCA5	0.495752
SEMA3B	0.486687
NT5DC2	0.481675
NAALADL1	0.481517
WFDC2	0.477657
CASD1	0.474882
SOSTDC1	0.473354
FA2H	0.452279
AKAP7	0.445859
BCL2L15	0.444456
SAMD4A	0.442983
DEPDC7	0.439913
LRP4	0.438715
COL17A1	0.434126
PTPRE	0.430135
TSPAN12	0.421218
EFNB2	0.418819
LEAP2	0.413913
AKAP5	0.411354
HOXB13	0.406013
TMEM139	0.403818
NVL	0.402014
LTK	0.397456
TNNC2	0.393639
KIFC2	0.393226
KLF7	0.390711
TMEM220	0.390399
ALS2CL	0.369911
DEGS2	0.369765
SMAD7	0.356566
TFF3	0.349648
IL17RB	0.347355
ELOVL6	0.340919
TLR3	0.334507
PLSCR4	0.332895
CYP4F2	0.332397
BSPRY	0.327886
ARSD	0.326795
ENPP4	0.324588
CYP2C9	0.323612
USP53	0.322999
SLC16A4	0.308062
GOLT1A	0.307221
ENTPD2	0.30672
XPNPEP2	0.300778
PTGR1	0.297261
GMNN	0.297157
FBP1	0.295778
ENPP3	0.288088
DENND2A	0.281752
YAP1	0.27491
TTC39B	0.271905
SLC17A9	0.261804
SLC46A3	0.261803
RBP2	0.258047
CNTFR	0.248624
GAL3ST1	0.24724
FAM151A	0.24542
RAB15	0.242959
AXIN2	0.241102
SLC6A19	0.238586
TEF	0.236386
ACVRL1	0.23558
NOX1	0.234206
BMP8B	0.228386
MESP1	0.227149
CLCA1	0.223049
ETNK1	0.22123
CH25H	0.218196
ZNF385D	0.216989
PNLIPRP2	0.216664
ACAT2	0.214173
LEFTY1	0.209931
CYP3A4	0.208838
ARRDC3	0.20876
GNE	0.208432
ODC1	0.197916
MLPH	0.197584
MICALL2	0.193615
FLVCR1	0.193513
KLK15	0.193179
B3GNT7	0.188853
SEMA3C	0.185751
ST3GAL4	0.18388
DDX60	0.180743
GGH	0.179683
RNF186	0.177836
FAM167A	0.175408
HK2	0.175174
CPM	0.171763
CLDN15	0.169991
LYVE1	0.16978
ARRDC4	0.169689
FGFBP1	0.16964
CCL28	0.167855
AKR1C3	0.162071
GSN	0.159508
RAB26	0.159397
HSD3B2	0.158391
PROM1	0.155307
ITGB4	0.150704
RETNLB	0.149361
HMGCS1	0.145969
EDN1	0.14339
CYB5A	0.14246
HOXA3	0.140382
ABO	0.139818
SLC23A1	0.13806
AK1	0.13745
SLC9A3	0.136262
SPATA20	0.132743
TRANK1	0.132363
QPCT	0.131008
C8G	0.129533
NYNRIN	0.12936
CREB3L3	0.128994
ITLN1	0.128707
CD177	0.128457
ELK4	0.12758
RASD2	0.127262
KCTD3	0.126953
GSTA1	0.12068
SI	0.113898
PCSK5	0.113467
ACY3	0.112888
IL3RA	0.111898
SERTAD4	0.108566
TREH	0.105648
HAAO	0.10498
RHPN2	0.104831
TC2N	0.102452
SHROOM2	0.100635
SECTM1	0.0989436
SLC6A9	0.0970084
SLC5A11	0.0962591
UGCG	0.0941206
ATL1	0.0938653
TNIK	0.0932219
GCHFR	0.090435
MAPRE3	0.0899772
PDK4	0.0883804
CLDN2	0.0836755
CRYM	0.082684
NCKAP5	0.080868
SLC17A8	0.0808105
NPY6R	0.0792814
CBR1	0.0788885
REEP6	0.0783148
P2RY14	0.0776096
ALDH1A3	0.0775705
PYY	0.0766924
RIMS3	0.0765005
NDRG1	0.0752351
SLC15A1	0.0711237
NCEH1	0.0706939
LIN7A	0.0664061
TRIM31	0.0654356
PITX2	0.0649629
SOX6	0.060738
SLC16A10	0.0602718
CPA6	0.0597692
MLXIPL	0.0552627
CYP3A5	0.0547974
MSI2	0.0542345
LGR6	0.0538987
NPNT	0.052186
FKBP1B	0.0500859
PLEKHG1	0.0499309
FMO1	0.0495293
EYA2	0.0484188
DKK1	0.0479435
ABCB11	0.0472202
FGF9	0.0468724
HHIP	0.0463448
EXOC3	0.0454303
GATM	0.0446243
SH3YL1	0.0429922
GSDMB	0.0396704
PLEC	0.0378116
SLC7A2	0.0371853
ENPP5	0.0368544
KCNQ4	0.032835
ZNF331	0.0325234
NPY	0.0304969
ASNS	0.0270336
PID1	0.0242654
SPTLC3	0.024224

## Sheet: Table S5
Random forest	SVM-RFE	LASSO	Boruta	Intersection genes
CRAT	OLFM4	ANXA1	KYNU	PDPN
P2RY1	CASP1	ACSF2	ANXA1	STOM
PDK2	STOM	PDPN	ACSF2	PLAUR
OSBPL1A	ACSF2	USP30	MMP1	OLFM4
ASS1	LPIN1	PPARGC1A	LYN	ACADM
BCAT2	CYP27A1	CLYBL	PDPN	SLC19A3
SLC25A23	AQP8	LPIN1	USP30	PLA2G2A
SLC25A20	CHDH	STOM	PPARGC1A	C6orf136
PLAUR	LYN	CASP1	AQP8	AKAP1
HSD3B2	BSG	PLAUR	HMGCS2	ETFDH
EPHX2	ETFDH	DDIT4	PDK2	ABCG2
RGS2	HK2	OLFM4	CLYBL	SLC25A20
PLA2G2A	DDIT4	ACADM	LPIN1	CPT1A
BSG	PCK2	SLC19A3	STOM	ABAT
ACADS	SLC22A5	PLA2G2A	ME1	AKR1B10
MAOA	ACAT1	C6orf136	ACAT1	BSG
STOM	BCAT2	BDH1	CASP1	HSD3B2
AQP8	EPHX2	FZD5	PLAUR
ABCG2	SLC3A1	SLC25A23	DDIT4
MOCS1	GATM	PCK1	OSBPL1A
AGPAT4	ANXA1	AKAP1	CYP27A1
AKR1B10	CPT1A	ETFDH	ASS1
KYNU	AKAP1	SRI	OLFM4
CPT1A	PLAUR	ABCG2	ACADM
C6orf136	PRDX6	SACS	SLC19A3
AUH	HSD3B2	SLC25A20	SLC25A37
ACADM	PLA2G2A	CPT1A	AGPAT4
MMP1	SLC25A34	P2RY1	PLA2G2A
OLFM4	SLC25A37	ABAT	MOCS1
ABAT	TST	AKR1B10	ACSS2
DDAH2	MTHFD2	BSG	C6orf136
PCK2	MMP1	CHDH	BDH1
SLC19A3	ACADS	DDAH2	MAOA
AKAP1	PDK2	NAGS	TST
ETFDH	ABCG2	FLVCR1	ELK3
PDPN	FLVCR1	HK2	ACADS
	CRAT	HSD3B2	FZD5
	SLC19A3		SLC22A5
	SLC25A20		PHYH
	ELK3		EPHX2
	AKR1B10		SLC25A23
	SRI		RHOU
	MAOA		PCK1
	USP30		AKAP1
	HMGCS2		MPST
	NAGS		ETFDH
	KYNU		LDHD
	ME1		SRI
	SACS		ABCG2
	ABAT		SACS
	RHOU		SLC25A34
	OSBPL1A		PCK2
	ASS1		SLC25A20
	ACSS2		CRAT
	CHPT1		MTHFD2
	PHYH		SLC3A1
	AGPAT4		PRDX6
	C6orf136		CPT1A
	MPST		BCAT2
	FZD5		P2RY1
	PDPN		ABAT
	CROT		AKR1B10
	ACADM		BSG
			CHDH
			CROT
			RGS2
			AUH
			CHPT1
			DDAH2
			NAGS
			FLVCR1
			HK2
			HSD3B2
			PDK4
			GATM
